# Supplementary material for: Comparing Long-Read Assemblers to Explore the Potential of a Sustainable Low-Cost, Low-Infrastructure Approach to Sequence Antimicrobial Resistant Bacteria With Oxford Nanopore Sequencing
Source: Front Microbiol. 2022 Mar 3;13:796465. doi: 10.3389/fmicb.2022.796465 (PMC8928191; doi:10.3389/fmicb.2022.796465)
Supplement: Supplementary file 1 [file Data_Sheet_1.zip]

Archive with 4 entries (4 files):
- Frontiers-SupplementaryMethods.docx
- Frontiers-SupplementaryTables.xlsx
- GRAPH&TABLE inventory.xlsx
- SupplementaryFigures.pptx
