# Supplementary material for: Comparing Long-Read Assemblers to Explore the Potential of a Sustainable Low-Cost, Low-Infrastructure Approach to Sequence Antimicrobial Resistant Bacteria With Oxford Nanopore Sequencing
Source: Front Microbiol. 2022 Mar 3;13:796465. doi: 10.3389/fmicb.2022.796465 (PMC8928191; doi:10.3389/fmicb.2022.796465)
Supplement: Supplementary file 1 [file Data_Sheet_1.zip › Frontiers-SupplementaryTables.xlsx]

## Sheet: SupplementaryTable 1
Supplementary Table 1 - Overall isolate dataset detailing species, extraction, gDNA yield, genome size and original (not via guppy v5.0.11)unicycler hybrid assembly metrics
Isolate information								Original unicycler with dependencies - used to guide overall dataset
Anonymised isolate ID	ENA sample accession	Species	GC content (quast hybrid column E)	%GC category	Extraction process	gDNA yield (lab books)	gDNA yield category	Genome size	Circular plasmid (≥1)	No contigs (>1000bp)	N50	Complete chromosome
MIN-001	ERS9899273	Acinetobacter baumannii	38.65	>38-55%	Qiacube	47.7	20-50 ng/μl	4138573	3	7	3775340	No
MIN-002	ERS9899274	Acinetobacter baumannii	38.73	>38-55%	Qiacube	15.7	1-20 ng/μl	4046381	1	14	2108389	No
MIN-003	ERS9899270	Acinetobacter baumannii	38.77	>38-55%	Qiacube	33	20-50 ng/μl	4124218	2	6	3844227	Yes
MIN-004	ERS9899275	Acinetobacter baumannii	38.86	>38-55%	Qiacube	36	20-50 ng/μl	3917846	2	10	3769448	Yes
MIN-005	ERS9899271	Acinetobacter baumannii	39.1	>38-55%	Qiacube	30.6	20-50 ng/μl	4159831	7	12	3525636	No
MIN-006	ERS9899272	Acinetobacter baumannii	38.9	>38-55%	Qiacube	40	20-50 ng/μl	3998469	3	6	3672410	Yes
MIN-007	ERS9899276	Acinetobacter baumannii	38.8	>38-55%	Qiacube	25.1	20-50 ng/μl	4432915	3	17	4032890	Yes
MIN-008	ERS9899287	Acinetobacter baumannii	39.04	>38-55%	Qiacube	15.8	1-20 ng/μl	3897040	3	8	3821567	Yes
MIN-009	ERS9899327	Acinetobacter baumannii	39.08	>38-55%	Qiacube	113	50-100 ng/μl	4159320	4	20	3657799	Yes
MIN-010	ERS9899328	Acinetobacter baumannii	39.18	>38-55%	Qiacube	14.9	1-20 ng/μl	4236598	3	7	3820549	Yes
MIN-011	ERS9899331	Acinetobacter baumannii	39.11	>38-55%	Qiacube	29.9	20-50 ng/μl	4417360	4	5	4181426	No
MIN-012	ERS9899348	Acinetobacter baumannii	39.07	>38-55%	Qiacube	12.7	1-20 ng/μl	4035988	3	4	3876782	Yes
MIN-013	ERS9899349	Acinetobacter baumannii	39.27	>38-55%	Qiacube	15.9	1-20 ng/μl	4043758	1	4	4029324	Yes
MIN-014	ERS9899350	Acinetobacter baumannii	38.96	>38-55%	Qiacube	20	1-20 ng/μl	4439776	4	8	3961483	Yes
MIN-015	ERS9899381	Acinetobacter baumannii	38.91	>38-55%	Qiacube	25.9	20-50 ng/μl	3958197	1	3	3946008	No
MIN-016	ERS9899409	Acinetobacter baumannii	39.13	>38-55%	Qiacube	26.5	20-50 ng/μl	4058057	5	6	3902201	Yes
MIN-017	ERS9899410	Acinetobacter baumannii	39.06	>38-55%	Qiacube	30	20-50 ng/μl	3865922	7	8	3746751	Yes
MIN-018	ERS9899329	Acinetobacter sp.	41.1	>38-55%	Qiacube	48.1	20-50 ng/μl	3087832	4	7	2799419	Yes
MIN-019	ERS9899382	Alcaligenes faecalis	56.49	>55%	Qiacube	19.8	1-20 ng/μl	4121504	ND	1	4121504	No
MIN-020	ERS9899383	Burkholderia cenocepacia	66.84	>55%	Qiacube	56.2	50-100 ng/μl	7593102	ND - >1 chromosomes?	4	2997143	Yes
MIN-021	ERS9899384	Burkholderia cenocepacia	66.84	>55%	Qiacube	19.6	1-20 ng/μl	7593199	ND - >1 chromosomes?	5	2955365	Yes
MIN-023	ERS9899352	Enterobacter bugandensis	56.03	>55%	Qiacube	38.9	20-50 ng/μl	4694292	1	3	4490098	No
MIN-024	ERS9899358	Enterobacter kobei	54.72	>38-55%	Qiacube	40.8	20-50 ng/μl	4959991	5	7	4675532	No
MIN-025	ERS9899353	Enterobacter bugandensis	56.12	>55%	Qiacube	37.1	20-50 ng/μl	4681273	ND	1	4681273	Yes
MIN-026	ERS9899355	Enterobacter cloacae	54.8	>38-55%	Qiacube	110	50-100 ng/μl	4942496	3	4	4838814	Yes
MIN-027	ERS9899354	Enterobacter chengduensis	56.1	>55%	Qiacube	33.5	20-50 ng/μl	5106597	1	2	4873342	No
MIN-028	ERS9899356	Enterobacter cloacae	54.87	>38-55%	Qiacube	46.3	20-50 ng/μl	5060557	1	2	4946823	Yes
MIN-029	ERS9899351	Enterobacter asburiae	55.46	>55%	Qiacube	27.1	20-50 ng/μl	5076252	4	11	3233642	No
MIN-030	ERS9899385	Enterobacter hormaechei	54.89	>38-55%	Qiacube	29.6	20-50 ng/μl	5065293	3	4	4716304	Yes
MIN-031	ERS9899359	Enterobacter kobei	54.94	>38-55%	Qiacube	69.4	50-100 ng/μl	4768428	2	4	4644651	Yes
MIN-032	ERS9899360	Enterobacter kobei	54.99	>38-55%	Qiacube	67.1	50-100 ng/μl	4630986	4	5	4611598	Yes
MIN-033	ERS9899357	Enterobacter cloacae	54.8	>38-55%	Qiacube	67.4	50-100 ng/μl	4778642	2	3	4770329	Yes
MIN-034	ERS9899361	Enterobacter kobei	55.05	>55%	Qiacube	54.1	50-100 ng/μl	4768820	4	6	4637512	Yes
MIN-035	ERS9899436	Enterococcus faecalis	37.3	25-38%	EZ1 Advanced XL	10	1-20 ng/μl	3077858	2	3	2972226	Yes
MIN-036	ERS9899277	Escherichia coli	50.78	>38-55%	Qiacube	25.8	20-50 ng/μl	5087306	5	6	4928316	Yes
MIN-037	ERS9899278	Escherichia coli	50.62	>38-55%	Qiacube	30.5	20-50 ng/μl	5125864	5	7	4898868	Yes
MIN-038	ERS9899420	Escherichia coli	50.69	>38-55%	Qiacube	28.5	20-50 ng/μl	4948121	2	3	4808413	Yes
MIN-039	ERS9899421	Escherichia coli	50.74	>38-55%	Qiacube	32.5	20-50 ng/μl	4939744	1	2	4651984	Yes
MIN-040	ERS9899422	Escherichia coli	50.73	>38-55%	Qiacube	26.7	20-50 ng/μl	4940967	1	4	4514829	No
MIN-041	ERS9899423	Escherichia coli	50.73	>38-55%	Qiacube	20.6	20-50 ng/μl	4940966	1	2	4653207	Yes
MIN-042	ERS9899424	Escherichia coli	50.81	>38-55%	Qiacube	53.5	50-100 ng/μl	4893093	1	48	374734	No
MIN-043	ERS9899425	Escherichia coli	50.69	>38-55%	Qiacube	9.47	1-20 ng/μl	5118733	4	8	4678688	No
MIN-044	ERS9899426	Escherichia coli	50.78	>38-55%	Qiacube	28.9	20-50 ng/μl	5031782	10	16	4229063	No
MIN-045	ERS9899427	Escherichia coli	55.9	>55%	Qiacube	29.5	20-50 ng/μl	4923935	2	4	4727475	Yes
MIN-046	ERS9899428	Escherichia coli	50.57	>38-55%	Qiacube	25	20-50 ng/μl	4849283	2	33	651635	Yes
MIN-047	ERS9899429	Escherichia coli	50.76	>38-55%	Qiacube	18.1	1-20 ng/μl	5084232	3	5	4760608	No
MIN-048	ERS9899430	Escherichia coli	50.76	>38-55%	Qiacube	37.3	20-50 ng/μl	4844393	1	65	316234	Yes
MIN-049	ERS9899431	Escherichia coli	50.75	>38-55%	Qiacube	33.2	20-50 ng/μl	4869007	2	3	4802126	Yes
MIN-050	ERS9899432	Escherichia coli	50.22	>38-55%	Qiacube	42.1	20-50 ng/μl	4903326	3	5	4773129	Yes
MIN-051	ERS9899433	Escherichia coli	50.74	>38-55%	Qiacube	17.7	1-20 ng/μl	5592266	8	10	4812993	No
MIN-052	ERS9899434	Escherichia coli	50.67	>38-55%	Qiacube	27.4	20-50 ng/μl	5015117	1	41	925657	Yes
MIN-053	ERS9899435	Escherichia coli	50.84	>38-55%	Qiacube	41.8	20-50 ng/μl	4780953	5	6	4606712	Yes
MIN-054	ERS9899288	Escherichia coli	50.71	>38-55%	Qiacube	50.6	50-100 ng/μl	5281971	2	6	5054079	No
MIN-055	ERS9899289	Escherichia coli	50.48	>38-55%	Qiacube	36.7	20-50 ng/μl	5316990	1	2	5177758	Yes
MIN-056	ERS9899290	Escherichia coli	50.8	>38-55%	Qiacube	71.6	50-100 ng/μl	5399364	5	6	5331005	Yes
MIN-057	ERS9899332	Escherichia coli	50.87	>38-55%	Qiacube	23.4	20-50 ng/μl	5111613	1	3	4970644	No
MIN-058	ERS9899333	Escherichia coli	50.77	>38-55%	Qiacube	22.4	20-50 ng/μl	5079278	1	9	4950189	No
MIN-059	ERS9899334	Escherichia coli	50.76	>38-55%	Qiacube	66.4	50-100 ng/μl	5175498	2	5	4937782	No
MIN-060	ERS9899335	Escherichia coli	52.23	>38-55%	Qiacube	48.3	20-50 ng/μl	4785121	0	28	357539	No
MIN-061	ERS9899336	Escherichia coli	50.66	>38-55%	Qiacube	39.9	20-50 ng/μl	5043466	0	2	5042166	Yes
MIN-062	ERS9899337	Escherichia coli	50.78	>38-55%	Qiacube	18.1	1-20 ng/μl	5231313	3	5	5005574	Yes
MIN-063	ERS9899338	Escherichia coli	50.68	>38-55%	Qiacube	31.5	20-50 ng/μl	5117972	11	13	4885038	No
MIN-064	ERS9899339	Escherichia coli	50.79	>38-55%	Qiacube	34.5	20-50 ng/μl	5051904	6	9	4891645	Yes
MIN-065	ERS9899340	Escherichia coli	50.74	>38-55%	Qiacube	32.3	20-50 ng/μl	5276553	3	6	5007667	Yes
MIN-066	ERS9899341	Escherichia coli	50.68	>38-55%	Qiacube	39.1	20-50 ng/μl	5120420	10	11	4906869	Yes
MIN-067	ERS9899342	Escherichia coli	50.75	>38-55%	Qiacube	35.7	20-50 ng/μl	4862954	3	6	4790858	Yes
MIN-068	ERS9899343	Escherichia coli	50.74	>38-55%	Qiacube	38	20-50 ng/μl	5138232	11	13	4881554	Yes
MIN-069	ERS9899362	Escherichia coli	50.81	>38-55%	Qiacube	38.1	20-50 ng/μl	5454927	10	11	5229825	Yes
MIN-070	ERS9899363	Escherichia coli	50.62	>38-55%	chloroform extract	144	50-100 ng/μl	5359111	2	3	5207584	Yes
MIN-071	ERS9899364	Escherichia coli	50.72	>38-55%	Qiacube	38.4	20-50 ng/μl	5216070	1	3	4999571	Yes
MIN-072	ERS9899365	Escherichia coli	50.44	>38-55%	Qiacube	22.8	20-50 ng/μl	5247702	1	2	5088254	Yes
MIN-073	ERS9899386	Escherichia coli	50.49	>38-55%	chloroform extract	54	50-100 ng/μl	4942084	6	11	4743935	No
MIN-074	ERS9899387	Escherichia coli	50.75	>38-55%	chloroform extract	53	50-100 ng/μl	4902258	2	3	4771725	Yes
MIN-075	ERS9899388	Escherichia coli	50.69	>38-55%	chloroform extract	560	50-100 ng/μl	5248231	2	6	5091555	Yes
MIN-076	ERS9899389	Escherichia coli	50.58	>38-55%	chloroform extract	54	50-100 ng/μl	5642766	9	15	5286154	No
MIN-077	ERS9899411	Escherichia coli	50.67	>38-55%	Qiacube	28.5	20-50 ng/μl	5283760	4	16	4933416	Yes
MIN-078	ERS9899412	Escherichia coli	50.64	>38-55%	Qiacube	24.7	20-50 ng/μl	5279258	1	22	3781302	No
MIN-079	ERS9899413	Escherichia coli	50.89	>38-55%	Qiacube	44	20-50 ng/μl	5020926	4	7	4758568	Yes
MIN-080	ERS9899414	Escherichia coli	50.82	>38-55%	Qiacube	24.8	20-50 ng/μl	4597004	1	4	4561399	Yes
MIN-081	ERS9899441	Streptococcus agalactiae	35.75	25-38%	EZ1 Advanced XL	2.01	1-20 ng/μl	2322044	No	5	2065099	No
MIN-082	ERS9899442	Streptococcus agalactiae	35.55	25-38%	EZ1 Advanced XL	6.76	1-20 ng/μl	2173179	ND	1	2173179	Yes
MIN-083	ERS9899443	Streptococcus agalactiae	35.58	25-38%	EZ1 Advanced XL	6.81	1-20 ng/μl	2152585	ND	1	2152585	Yes
MIN-084	ERS9899444	Streptococcus agalactiae	35.79	25-38%	EZ1 Advanced XL	15.9	1-20 ng/μl	2209339	ND	1	2209339	Yes
MIN-085	ERS9899459	Streptococcus sinensis	41.99	>38-55%	EZ1 Advanced XL	1.38	1-20 ng/μl	2204934	No	6	1197699	No
MIN-086	ERS9899390	Klebsiella michiganensis	55.74	>55%	Qiacube	22.6	20-50 ng/μl	6063926	ND	1	6063926	No
MIN-087	ERS9899391	Klebsiella oxytoca	55.58	>55%	Qiacube	87	50-100 ng/μl	5805689	4	6	5522184	Yes
MIN-088	ERS9899400	Klebsiella oxytoca	55.44	>55%	Qiacube	62.1	50-100 ng/μl	5626009	3	4	5399861	Yes
MIN-089	ERS9899279	Klebsiella pneumoniae	57.07	>55%	chloroform extract	530	50-100 ng/μl	5652760	3	5	5353394	Yes
MIN-090	ERS9899291	Klebsiella pneumoniae	57.05	>55%	Qiacube	15.8	1-20 ng/μl	5632658	2	4	5217263	No
MIN-091	ERS9899292	Klebsiella pneumoniae	57.02	>55%	chloroform extract	522	50-100 ng/μl	5318012	2	3	5014836	No
MIN-092	ERS9899293	Klebsiella pneumoniae	57.05	>55%	chloroform extract	81	50-100 ng/μl	5634625	2	7	5151467	No
MIN-093	ERS9899294	Klebsiella pneumoniae	57.4	>55%	chloroform extract	60	50-100 ng/μl	5419637	3	4	5328573	Yes
MIN-094	ERS9899295	Klebsiella pneumoniae	57.27	>55%	chloroform extract	60	50-100 ng/μl	5537167	4	5	5322666	Yes
MIN-095	ERS9899296	Klebsiella pneumoniae	57.07	>55%	chloroform extract	592	50-100 ng/μl	5623525	2	7	5250889	Yes
MIN-096	ERS9899297	Klebsiella pneumoniae	57.13	>55%	Qiacube	33.5	20-50 ng/μl	5571494	2	5	5208258	No
MIN-097	ERS9899298	Klebsiella pneumoniae	57.25	>55%	Qiacube	47.7	20-50 ng/μl	5556149	2	30	1503697	No
MIN-098	ERS9899299	Klebsiella pneumoniae	57.28	>55%	chloroform extract	254	50-100 ng/μl	5522648	2	29	3571081	No
MIN-099	ERS9899300	Klebsiella pneumoniae	57.18	>55%	chloroform extract	620	50-100 ng/μl	5508530	3	41	764810	Yes
MIN-100	ERS9899301	Klebsiella pneumoniae	57.27	>55%	chloroform extract	19	1-20 ng/μl	5490326	No	3	5181618	Yes
MIN-101	ERS9899302	Klebsiella pneumoniae	57.06	>55%	Qiacube	42.8	20-50 ng/μl	5621675	No	12	5329734	Yes
MIN-102	ERS9899303	Klebsiella pneumoniae	57.36	>55%	chloroform extract	690	50-100 ng/μl	5452391	3	4	5321490	Yes
MIN-103	ERS9899304	Klebsiella pneumoniae	57.26	>55%	Qiacube	31.1	20-50 ng/μl	5428200	3	42	921187	Yes
MIN-104	ERS9899305	Klebsiella pneumoniae	57.29	>55%	Qiacube	35.2	20-50 ng/μl	5517401	1	7	5322669	No
MIN-105	ERS9899306	Klebsiella pneumoniae	57.28	>55%	Qiacube	22.7	20-50 ng/μl	5490385	2	10	5182636	No
MIN-106	ERS9899330	Klebsiella pneumoniae	56.92	>55%	Qiacube	31.9	20-50 ng/μl	5698255	7	8	5300304	Yes
MIN-107	ERS9899366	Klebsiella pneumoniae	57.14	>55%	Qiacube	35.2	20-50 ng/μl	5706193	2	3	5488809	Yes
MIN-108	ERS9899367	Klebsiella pneumoniae	57.38	>55%	Qiacube	50.4	50-100 ng/μl	5426977	3	5	5337583	Yes
MIN-109	ERS9899368	Klebsiella pneumoniae	57.65	>55%	Qiacube	60.2	50-100 ng/μl	5119180	No	1	5119180	Yes
MIN-110	ERS9899369	Klebsiella pneumoniae	57.21	>55%	Qiacube	27.5	20-50 ng/μl	5583466	6	7	5331679	Yes
MIN-111	ERS9899370	Klebsiella pneumoniae	56.98	>55%	Qiacube	55.9	50-100 ng/μl	5670629	3	61	489019	No
MIN-112	ERS9899371	Klebsiella pneumoniae	56.95	>55%	Qiacube	33.5	20-50 ng/μl	5726866	4	7	5340140	Yes
MIN-113	ERS9899372	Klebsiella pneumoniae	56.94	>55%	Qiacube	33.3	20-50 ng/μl	5723321	4	9	5271594	No
MIN-114	ERS9899373	Klebsiella pneumoniae	57.09	>55%	Qiacube	46.5	20-50 ng/μl	5637113	5	12	5343600	No
MIN-115	ERS9899374	Klebsiella pneumoniae	57.2	>55%	Qiacube	69.2	50-100 ng/μl	5447756	7	11	5030216	No
MIN-116	ERS9899375	Klebsiella pneumoniae	57.2	>55%	Qiacube	37.1	20-50 ng/μl	5451988	7	12	5104779	Yes
MIN-117	ERS9899376	Klebsiella pneumoniae	56.94	>55%	Qiacube	21.3	20-50 ng/μl	5734079	5	7	5341081	Yes
MIN-118	ERS9899377	Klebsiella pneumoniae	57.2	>55%	Qiacube	64.2	50-100 ng/μl	5451344	7	8	5105318	Yes
MIN-119	ERS9899378	Klebsiella pneumoniae	57.19	>55%	Qiacube	42	20-50 ng/μl	5461249	7	11	5054783	No
MIN-120	ERS9899379	Klebsiella pneumoniae	57.2	>55%	Qiacube	10.6	1-20 ng/μl	5452355	7	8	5107595	Yes
MIN-121	ERS9899380	Klebsiella pneumoniae	57.21	>55%	Qiacube	81.4	50-100 ng/μl	5448099	6	8	5104763	Yes
MIN-122	ERS9899392	Klebsiella pneumoniae	56.77	>55%	Qiacube	21.2	20-50 ng/μl	5842350	6	22	5334219	Yes
MIN-123	ERS9899393	Klebsiella pneumoniae	56.69	>55%	Qiacube	43.9	20-50 ng/μl	5936373	7	10	5334015	Yes
MIN-124	ERS9899394	Klebsiella pneumoniae	57.43	>55%	chloroform extract	660	50-100 ng/μl	5252463	No	3	5246693	No
MIN-125	ERS9899395	Klebsiella pneumoniae	56.5	>55%	chloroform extract	790	50-100 ng/μl	6095947	1	21	5266802	No
MIN-126	ERS9899396	Klebsiella pneumoniae	56.58	>55%	chloroform extract	34.9	20-50 ng/μl	5982678	8	10	5338246	Yes
MIN-127	ERS9899415	Klebsiella pneumoniae	56.59	>55%	chloroform extract	57	50-100 ng/μl	6023664	4	8	5446208	Yes
MIN-128	ERS9899416	Klebsiella pneumoniae	56.62	>55%	chloroform extract	58	50-100 ng/μl	5986618	2	6	5448620	Yes
MIN-129	ERS9899280	Klebsiella quasipneumoniae	57.41	>55%	Qiacube	88.5	50-100 ng/μl	5704046	4	20	5038247	Yes
MIN-130	ERS9899397	Leclercia adecarboxylata	55.51	>55%	Qiacube	34	20-50 ng/μl	5058277	5	6	4604407	Yes
MIN-131	ERS9899398	Morganella morganii	51.08	>38-55%	Qiacube	27.9	20-50 ng/μl	3908470	1	66	150212	No
MIN-132	ERS9899437	Mycoplasma hominis	27.22	25-38%	EZ1 Advanced XL	12.9	1-20 ng/μl	708710	ND	1	708710	Yes
MIN-133	ERS9899438	Mycoplasma hominis	27.23	25-38%	EZ1 Advanced XL	0.57	1-20 ng/μl	714482	ND	1	714482	Yes
MIN-134	ERS9899439	Mycoplasma hominis	27.28	25-38%	EZ1 Advanced XL	11.2	1-20 ng/μl	740900	ND	1	740900	Yes
MIN-135	ERS9899440	Mycoplasma hominis	26.88	25-38%	EZ1 Advanced XL	0.001	1-20 ng/μl	663461	No	12	199695	No
MIN-136	ERS9899307	Pseudomonas aeruginosa	65.63	>55%	Qiacube	45.6	20-50 ng/μl	7289782	No	9	7172709	Yes
MIN-137	ERS9899308	Pseudomonas aeruginosa	66.44	>55%	Qiacube	18	1-20 ng/μl	6597777	1	2	6531455	Yes
MIN-138	ERS9899309	Pseudomonas aeruginosa	65.92	>55%	Qiacube	22.8	20-50 ng/μl	7011055	No	10	1663813	No
MIN-139	ERS9899310	Pseudomonas aeruginosa	65.86	>55%	Qiacube	20.5	20-50 ng/μl	7184269	1	2	7177377	No
MIN-140	ERS9899311	Pseudomonas aeruginosa	66.43	>55%	Qiacube	29	20-50 ng/μl	6388930	ND	1	6388930	Yes
MIN-141	ERS9899312	Pseudomonas aeruginosa	65.71	>55%	Qiacube	29.9	20-50 ng/μl	7197111	1	7	2648381	No
MIN-142	ERS9899313	Pseudomonas aeruginosa	66.13	>55%	Qiacube	29.1	20-50 ng/μl	6733439	No	9	3763405	No
MIN-143	ERS9899314	Pseudomonas aeruginosa	65.88	>55%	Qiacube	78	50-100 ng/μl	7144111	No	6	5324867	No
MIN-144	ERS9899315	Pseudomonas aeruginosa	65.84	>55%	Qiacube	96.2	50-100 ng/μl	7199374	1	6	7178460	No
MIN-145	ERS9899316	Pseudomonas aeruginosa	65.87	>55%	Qiacube	37.6	20-50 ng/μl	7156416	2	10	1617648	No
MIN-146	ERS9899317	Pseudomonas aeruginosa	65.85	>55%	Qiacube	45.3	20-50 ng/μl	7193788	No	5	7179773	No
MIN-147	ERS9899318	Pseudomonas aeruginosa	66.44	>55%	Qiacube	37.7	20-50 ng/μl	6386365	ND	1	6386365	Yes
MIN-148	ERS9899319	Pseudomonas aeruginosa	66.43	>55%	Qiacube	46.2	20-50 ng/μl	6388866	ND	1	6388866	Yes
MIN-149	ERS9899320	Pseudomonas aeruginosa	66.43	>55%	Qiacube	36.2	20-50 ng/μl	6387905	ND	1	6387905	Yes
MIN-150	ERS9899321	Pseudomonas aeruginosa	65.69	>55%	Qiacube	76.9	50-100 ng/μl	7221982	1	3	7212462	No
MIN-151	ERS9899322	Pseudomonas aeruginosa	65.69	>55%	Qiacube	86.1	50-100 ng/μl	7221841	1	3	7212321	No
MIN-152	ERS9899323	Pseudomonas aeruginosa	65.71	>55%	Qiacube	57.6	50-100 ng/μl	7195782	1	6	4752307	No
MIN-153	ERS9899324	Pseudomonas aeruginosa	65.67	>55%	Qiacube	71.5	50-100 ng/μl	7136245	2	3	6961529	No
MIN-154	ERS9899325	Pseudomonas aeruginosa	65.66	>55%	Qiacube	76.2	50-100 ng/μl	7125740	2	3	6889128	No
MIN-155	ERS9899326	Pseudomonas aeruginosa	66.54	>55%	Qiacube	54	50-100 ng/μl	6275170	ND	1	6275170	Yes
MIN-156	ERS9899399	Pseudomonas putida	61.69	>55%	Qiacube	46.3	20-50 ng/μl	6164700	1	3	5944145	Yes
MIN-157	ERS9899344	Salmonella enterica	52.21	>38-55%	Qiacube	41.4	20-50 ng/μl	4993264	3	4	4879041	Yes
MIN-158	ERS9899345	Salmonella enterica	50.59	>38-55%	Qiacube	32.6	20-50 ng/μl	4873478	No	2	4805651	Yes
MIN-159	ERS9899346	Salmonella enterica	52.24	>38-55%	Qiacube	38.5	20-50 ng/μl	4807803	2	3	4697578	Yes
MIN-160	ERS9899347	Salmonella enterica	52.25	>38-55%	Qiacube	27.8	20-50 ng/μl	4693796	1	2	4634043	No
MIN-161	ERS9899281	Serratia marcescens	59.68	>55%	Qiacube	44.9	20-50 ng/μl	5119807	ND	1	5119807	Yes
MIN-162	ERS9899282	Serratia marcescens	59.7	>55%	Qiacube	30.1	20-50 ng/μl	5096857	No	5	5086951	No
MIN-163	ERS9899283	Serratia marcescens	59.78	>55%	Qiacube	81.9	50-100 ng/μl	5217877	2	3	5098586	Yes
MIN-164	ERS9899284	Serratia marcescens	59.8	>55%	Qiacube	33.8	20-50 ng/μl	5202795	No	5	5098352	Yes
MIN-165	ERS9899285	Serratia marcescens	59.79	>55%	Qiacube	71.3	50-100 ng/μl	5209857	1	2	5099063	No
MIN-166	ERS9899286	Staphylococcus aureus	32.76	25-38%	Qiacube	4.95	1-20 ng/μl	2794287	1	22	656690	No
MIN-167	ERS9899401	Staphylococcus aureus	32.89	25-38%	Qiacube	9.45	1-20 ng/μl	2794700	No	3	2710437	No
MIN-168	ERS9899402	Staphylococcus aureus	32.87	25-38%	Qiacube	12.1	1-20 ng/μl	2827293	1	2	2792517	Yes
MIN-169	ERS9899403	Staphylococcus aureus	32.87	25-38%	Qiacube	16.3	1-20 ng/μl	2827084	1	2	2792308	No
MIN-170	ERS9899404	Staphylococcus aureus	32.92	25-38%	Qiacube	6.25	1-20 ng/μl	2946747	3	9	1025518	No
MIN-171	ERS9899405	Staphylococcus aureus	32.92	25-38%	Qiacube	6	1-20 ng/μl	3031070	3	12	909945	No
MIN-172	ERS9899417	Staphylococcus aureus	32.72	25-38%	Qiacube	7.28	1-20 ng/μl	2830486	1	17	375221	No
MIN-174	ERS9899418	Staphylococcus aureus	32.93	25-38%	Qiacube	7.79	1-20 ng/μl	2964524	No	4	969859	No
MIN-175	ERS9899419	Staphylococcus aureus	32.96	25-38%	Qiacube	6.75	1-20 ng/μl	2976936	ND	1	2976936	No
MIN-176	ERS9899406	Staphylococcus sciuri	32.49	25-38%	Qiacube	13	1-20 ng/μl	2932975	ND	1	2932975	Yes
MIN-177	ERS9899407	Staphylococcus sciuri	32.49	25-38%	Qiacube	3.56	1-20 ng/μl	2932999	ND	1	2932999	Yes
MIN-178	ERS9899445	Streptococcus agalactiae	35.6	25-38%	EZ1 Advanced XL	14	1-20 ng/μl	2119710	ND	1	2119710	Yes
MIN-179	ERS9899446	Streptococcus agalactiae	35.5	25-38%	EZ1 Advanced XL	4.26	1-20 ng/μl	2186795	No	47	344324	No
MIN-180	ERS9899447	Streptococcus agalactiae	35.45	25-38%	EZ1 Advanced XL	69.8	50-100 ng/μl	2057026	ND	1	2057026	Yes
MIN-181	ERS9899448	Streptococcus agalactiae	35.46	25-38%	EZ1 Advanced XL	56	50-100 ng/μl	2071716	ND	1	2071716	Yes
MIN-182	ERS9899449	Streptococcus agalactiae	35.56	25-38%	EZ1 Advanced XL	12.2	1-20 ng/μl	2142128	1	2	2024578	Yes
MIN-183	ERS9899450	Streptococcus agalactiae	35.82	25-38%	EZ1 Advanced XL	32.1	20-50 ng/μl	2334045	No	3	2314681	No
MIN-184	ERS9899451	Streptococcus agalactiae	35.74	25-38%	EZ1 Advanced XL	56	50-100 ng/μl	2244608	ND	1	2244608	Yes
MIN-185	ERS9899452	Streptococcus agalactiae	35.53	25-38%	EZ1 Advanced XL	13.1	1-20 ng/μl	2223568	No	4	2192944	No
MIN-186	ERS9899453	Streptococcus agalactiae	35.73	25-38%	EZ1 Advanced XL	38.8	20-50 ng/μl	2120175	ND	1	2120175	Yes
MIN-187	ERS9899454	Streptococcus agalactiae	35.65	25-38%	EZ1 Advanced XL	54	50-100 ng/μl	2160381	ND	1	2160381	Yes
MIN-188	ERS9899455	Streptococcus agalactiae	35.76	25-38%	EZ1 Advanced XL	34.9	20-50 ng/μl	2239783	1	22	386259	No
MIN-189	ERS9899456	Streptococcus agalactiae	35.91	25-38%	EZ1 Advanced XL	43.5	20-50 ng/μl	2239890	1	3	2185518	No
MIN-190	ERS9899457	Streptococcus agalactiae	35.77	25-38%	EZ1 Advanced XL	52	50-100 ng/μl	2193288	No	3	2128485	Yes
MIN-191	ERS9899458	Streptococcus pyogenes	38.4	>38-55%	EZ1 Advanced XL	18	1-20 ng/μl	1754693	No	26	161776	No
MIN-192	ERS9899408	Unclassified Enterobacterales	53.25	>38-55%	Qiacube	36.4	20-50 ng/μl	5242983	1	2	4965093	Yes
MIN-193	ERS9899460	Ureaplasma parvum	25.44	25-38%	EZ1 Advanced XL	13	1-20 ng/μl	733405	ND	1	733405	Yes
MIN-194	ERS9899461	Ureaplasma parvum	25.64	25-38%	EZ1 Advanced XL	3.69	1-20 ng/μl	689597	ND	1	689597	Yes
MIN-195	ERS9899462	Ureaplasma parvum	25.62	25-38%	EZ1 Advanced XL	4.69	1-20 ng/μl	688808	ND	1	688808	Yes
MIN-196	ERS9899463	Ureaplasma parvum	25.55	25-38%	EZ1 Advanced XL	10.9	1-20 ng/μl	727321	ND	1	727321	Yes
MIN-197	ERS9899464	Ureaplasma parvum	25.55	25-38%	EZ1 Advanced XL	6.19	1-20 ng/μl	715926	ND	1	715926	Yes
MIN-198	ERS9899465	Ureaplasma parvum	25.46	25-38%	EZ1 Advanced XL	1.04	1-20 ng/μl	725909	ND	1	725909	Yes
MIN-199	ERS9899466	Ureaplasma urealyticum	25.75	25-38%	EZ1 Advanced XL	4.55	1-20 ng/μl	824468	No	3	442496	No
MIN-200	ERS9899467	Ureaplasma urealyticum	25.76	25-38%	EZ1 Advanced XL	64.5	50-100 ng/μl	825710	ND	1	825710	Yes
MIN-201	ERS9899468	Ureaplasma urealyticum	25.74	25-38%	EZ1 Advanced XL	4	1-20 ng/μl	816734	ND	1	816734	Yes
MIN-202	ERS9899469	Ureaplasma urealyticum	25.85	25-38%	EZ1 Advanced XL	18.6	1-20 ng/μl	818657	No	2	815200	Yes

## Sheet: Supplementary Table 2
Supplementary Table 2 - Comparison of LR read metriccs following basecalling with Guppy v5.0.11
Dataset information									Original basecalled data							Latest' basecalled (Guppy) data v.5.0.11-gpu
Flowcell ID	Barcode	Anonymised isolate ID	Species	GC content (quast hybrid column E)	%GC category	Extraction process	gDNA yield (lab books)	gDNA yield category	original fastq-name	Number of longreads (NanoPlot)	Mean length bp (NanoPlot)	Read length N50	Mean read quality	Date of sequencing	Basecaller	new fastq-name	Number of longreads (NanoPlot)	Mean length bp (NanoPlot)	Read length N50	Mean read quality
FAN39702	BC08	MIN-084	Streptococcus agalactiae	35.79	25-38%	EZ1 Advanced XL	15.9	1-20 ng/μl	FAN39702-original-BC08.fastq	141365	2446.1	3767	10.1	2020-06-26	v3.6.5	FAN39702-new-BC08.fastq.gz	42568	1613.8	3841	12.4
FAK67212	BC02	MIN-056	Escherichia coli	50.8	>38-55%	Qiacube	71.6	50-100 ng/μl	FAK67212-original-BC02.fastq	277119	4716.8	8279	9.3	2019-06-03	v4.5.4	FAK67212-new-BC02.fastq.gz	158923	4637.1	8215	13
FAK67212	BC01	MIN-054	Escherichia coli	50.71	>38-55%	Qiacube	50.6	50-100 ng/μl	FAK67212-original-BC01.fastq	178600	3875.1	6744	9.2	2019-06-03	v4.5.4	FAK67212-new-BC01.fastq.gz	106116	3741.4	6704	12.9
FAK67212	BC12	MIN-055	Escherichia coli	50.48	>38-55%	Qiacube	36.7	20-50 ng/μl	FAK67212-original-BC12.fastq	112664	4463.3	7060	9.1	2019-06-03	v4.5.4	FAK67212-new-BC12.fastq.gz	67242	4372.1	6989	12.8
FAK67212	BC04	MIN-037	Escherichia coli	50.62	>38-55%	Qiacube	30.5	20-50 ng/μl	FAK67212-original-BC04.fastq	129348	4492.4	7797	9.2	2019-06-03	v4.5.4	FAK67212-new-BC04.fastq.gz	77526	4431.7	7713	12.8
FAK67212	BC05	MIN-079	Escherichia coli	50.89	>38-55%	Qiacube	44	20-50 ng/μl	FAK67212-original-BC05.fastq	108450	4718.3	6525	9	2019-06-03	v4.5.4	FAK67212-new-BC05.fastq.gz	65140	4645.4	6448	12.7
FAK67212	BC06	MIN-077	Escherichia coli	50.67	>38-55%	Qiacube	28.5	20-50 ng/μl	FAK67212-original-BC06.fastq	237337	3829.7	6315	9.3	2019-06-03	v4.5.4	FAK67212-new-BC06.fastq.gz	143854	3786.4	6243	13
FAK67212	BC07	MIN-071	Escherichia coli	50.72	>38-55%	Qiacube	38.4	20-50 ng/μl	FAK67212-original-BC07.fastq	102679	4902.6	8358	9.2	2019-06-03	v4.5.4	FAK67212-new-BC07.fastq.gz	62543	4772.6	8233	12.9
FAK67212	BC03	MIN-078	Escherichia coli	50.64	>38-55%	Qiacube	24.7	20-50 ng/μl	FAK67212-original-BC03.fastq	111759	3857.7	7343	9.3	2019-06-03	v4.5.4	FAK67212-new-BC03.fastq.gz	69229	3727.9	7281	13.1
FAK67212	BC09	MIN-069	Escherichia coli	50.81	>38-55%	Qiacube	38.1	20-50 ng/μl	FAK67212-original-BC09.fastq	417803	4177.3	7417	9.4	2019-06-03	v4.5.4	FAK67212-new-BC09.fastq.gz	263424	4131.5	7312	13.1
FAK67212	BC08	MIN-080	Escherichia coli	50.82	>38-55%	Qiacube	24.8	20-50 ng/μl	FAK67212-original-BC08.fastq	107961	3667.4	6481	9.2	2019-06-03	v4.5.4	FAK67212-new-BC08.fastq.gz	69969	3517.7	6391	13
FAK67212	BC11	MIN-036	Escherichia coli	50.78	>38-55%	Qiacube	25.8	20-50 ng/μl	FAK67212-original-BC11.fastq	133225	3338.9	5795	9.2	2019-06-03	v4.5.4	FAK67212-new-BC11.fastq.gz	86766	3081	5747	12.8
FAK67212	BC10	MIN-072	Escherichia coli	50.44	>38-55%	Qiacube	22.8	20-50 ng/μl	FAK67212-original-BC10.fastq	38004	4027.3	6554	9	2019-06-03	v4.5.4	FAK67212-new-BC10.fastq.gz	26016	3999.8	6534	12.7
FAQ26150	BC01	MIN-032	Enterobacter kobei	54.99	>38-55%	Qiacube	67.1	50-100 ng/μl	FAQ26150-original-BC01.fastq	51006	6004.1	11504	10.1	2021-05-28	v4.5.4	FAQ26150-new-BC01.fastq.gz	47592	6153.5	11490	12.4
FAQ26150	BC02	MIN-034	Enterobacter kobei	55.05	>55%	Qiacube	54.1	50-100 ng/μl	FAQ26150-original-BC02.fastq	109261	6314.5	11729	10.2	2021-05-28	v4.5.4	FAQ26150-new-BC02.fastq.gz	103631	6410.1	11769	12.6
FAQ26150	BC09	MIN-033	Enterobacter cloacae	54.8	>38-55%	Qiacube	67.4	50-100 ng/μl	FAQ26150-original-BC09.fastq	161953	6565.7	12319	10.2	2021-05-28	v4.5.4	FAQ26150-new-BC09.fastq.gz	153791	6666.1	12321	12.6
FAQ26150	BC11	MIN-031	Enterobacter kobei	54.94	>38-55%	Qiacube	69.4	50-100 ng/μl	FAQ26150-original-BC11.fastq	137096	6408.6	11541	10.2	2021-05-28	v4.5.4	FAQ26150-new-BC11.fastq.gz	130564	6480.3	11544	12.7
FAN28794	BC03	MIN-083	Streptococcus agalactiae	35.58	25-38%	EZ1 Advanced XL	6.81	1-20 ng/μl	FAN28794-original-BC03.fastq	33883	3096.9	5546	10.1	2020-11-18	v3.6.5	FAN28794-new-BC03.fastq.gz	32555	3179.7	5618	13
FAN29860	BC02	MIN-153	Pseudomonas aeruginosa	65.67	>55%	Qiacube	71.5	50-100 ng/μl	FAN29860-original-BC02.fastq	92336	5599.7	10700	9.8	2021-02-08	v4.2.5	FAN29860-new-BC02.fastq.gz	88895	5643.8	10751	12.7
FAN28794	BC01	MIN-085	Streptococcus sinensis	41.99	>38-55%	EZ1 Advanced XL	1.38	1-20 ng/μl	FAN28794-original-BC01.fastq	38912	1635.5	2680	9.9	2020-11-18	v3.6.5	FAN28794-new-BC01.fastq.gz	37607	1665	2711	12.8
FAN28826	BC02	MIN-139	Pseudomonas aeruginosa	65.86	>55%	Qiacube	20.5	20-50 ng/μl	FAN28826-original-BC02.fastq	18082	8425.6	14177	9.7	2021-02-08	v3.2.10	FAN28826-new-BC02.fastq.gz	17528	8517.5	14146	12.5
FAN28826	BC08	MIN-147	Pseudomonas aeruginosa	66.44	>55%	Qiacube	37.7	20-50 ng/μl	FAN28826-original-BC08.fastq	68834	4667.1	9599	9.7	2021-02-08	v3.2.10	FAN28826-new-BC08.fastq.gz	66820	4736	9606	12.5
FAN28826	BC03	MIN-140	Pseudomonas aeruginosa	66.43	>55%	Qiacube	29	20-50 ng/μl	FAN28826-original-BC03.fastq	25225	7446.8	13105	9.7	2021-02-08	v3.2.10	FAN28826-new-BC03.fastq.gz	24493	7544.9	13088	12.5
FAN28826	BC07	MIN-146	Pseudomonas aeruginosa	65.85	>55%	Qiacube	45.3	20-50 ng/μl	FAN28826-original-BC07.fastq	41499	8476.6	14456	9.7	2021-02-08	v3.2.10	FAN28826-new-BC07.fastq.gz	40430	8527.2	14448	12.5
FAN28826	BC09	MIN-148	Pseudomonas aeruginosa	66.43	>55%	Qiacube	46.2	20-50 ng/μl	FAN28826-original-BC09.fastq	48033	6175.5	11401	9.7	2021-02-08	v3.2.10	FAN28826-new-BC09.fastq.gz	46821	6235.7	11375	12.6
FAN23768	BC02	MIN-013	Acinetobacter baumannii	39.27	>38-55%	Qiacube	15.9	1-20 ng/μl	FAN23768-original-BC02.fastq	50721	5271.8	9931	10.4	2020-10-30	v3.6.5	FAN23768-new-BC02.fastq.gz	49472	5183	9972	13.3
FAN28826	BC11	MIN-150	Pseudomonas aeruginosa	65.69	>55%	Qiacube	76.9	50-100 ng/μl	FAN28826-original-BC11.fastq	79932	9247.5	15382	9.7	2021-02-08	v3.2.10	FAN28826-new-BC11.fastq.gz	77975	9298.7	15374	12.6
FAN28826	BC04	MIN-143	Pseudomonas aeruginosa	65.88	>55%	Qiacube	78	50-100 ng/μl	FAN28826-original-BC04.fastq	89769	8324.1	14215	9.7	2021-02-08	v3.2.10	FAN28826-new-BC04.fastq.gz	87617	8375.8	14212	12.5
FAN28826	BC01	MIN-141	Pseudomonas aeruginosa	65.71	>55%	Qiacube	29.9	20-50 ng/μl	FAN28826-original-BC01.fastq	30057	7641.4	12516	9.8	2021-02-08	v3.2.10	FAN28826-new-BC01.fastq.gz	29337	7698.7	12528	12.6
FAN28826	BC10	MIN-149	Pseudomonas aeruginosa	66.43	>55%	Qiacube	36.2	20-50 ng/μl	FAN28826-original-BC10.fastq	24355	6488.1	11402	9.8	2021-02-08	v3.2.10	FAN28826-new-BC10.fastq.gz	23772	6548.5	11397	12.6
FAN23876	BC02	MIN-019	Alcaligenes faecalis	56.49	>55%	Qiacube	19.8	1-20 ng/μl	FAN23876-original-BC02.fastq	81551	4978.3	9023	10	2020-11-18	v3.6.5	FAN23876-new-BC02.fastq.gz	79602	4922.8	8964	12.9
FAN28826	BC06	MIN-145	Pseudomonas aeruginosa	65.87	>55%	Qiacube	37.6	20-50 ng/μl	FAN28826-original-BC06.fastq	52926	8122.4	13663	9.7	2021-02-08	v3.2.10	FAN28826-new-BC06.fastq.gz	51697	8178.5	13661	12.5
FAN28826	BC12	MIN-151	Pseudomonas aeruginosa	65.69	>55%	Qiacube	86.1	50-100 ng/μl	FAN28826-original-BC12.fastq	50678	8731.5	14867	9.8	2021-02-08	v3.2.10	FAN28826-new-BC12.fastq.gz	49524	8790.8	14865	12.6
FAN28794	BC11	MIN-048	Escherichia coli	50.76	>38-55%	Qiacube	37.3	20-50 ng/μl	FAN28794-original-BC11.fastq	104900	5116.3	9325	9.9	2020-11-18	v3.6.5	FAN28794-new-BC11.fastq.gz	102523	5189.2	9424	13
FAN28826	BC05	MIN-144	Pseudomonas aeruginosa	65.84	>55%	Qiacube	96.2	50-100 ng/μl	FAN28826-original-BC05.fastq	46877	10570.9	18337	9.7	2021-02-08	v3.2.10	FAN28826-new-BC05.fastq.gz	45815	10638	18370	12.5
FAN28794	BC06	MIN-050	Escherichia coli	50.22	>38-55%	Qiacube	42.1	20-50 ng/μl	FAN28794-original-BC06.fastq	289444	4784.6	8856	9.9	2020-11-18	v3.6.5	FAN28794-new-BC06.fastq.gz	282927	4850.1	8945	12.8
FAN28794	BC05	MIN-046	Escherichia coli	50.57	>38-55%	Qiacube	25	20-50 ng/μl	FAN28794-original-BC05.fastq	119354	3854.2	7015	9.9	2020-11-18	v3.6.5	FAN28794-new-BC05.fastq.gz	116778	3910.7	7090	13
FAN28794	BC10	MIN-047	Escherichia coli	50.76	>38-55%	Qiacube	18.1	1-20 ng/μl	FAN28794-original-BC10.fastq	54192	3643.1	6313	9.8	2020-11-18	v3.6.5	FAN28794-new-BC10.fastq.gz	53023	3695.3	6389	12.8
FAN28794	BC04	MIN-052	Escherichia coli	50.67	>38-55%	Qiacube	27.4	20-50 ng/μl	FAN28794-original-BC04.fastq	168485	3890.5	7120	9.9	2020-11-18	v3.6.5	FAN28794-new-BC04.fastq.gz	164873	3949.8	7193	13
FAL88336	BC08	MIN-158	Salmonella enterica	50.59	>38-55%	Qiacube	32.6	20-50 ng/μl	FAL88336-original-BC08.fastq	108688	3994.9	7136	10.4	2020-06-08	v3.6.5	FAL88336-new-BC08.fastq.gz	106420	4014.3	7119	13.4
FAN28794	BC07	MIN-049	Escherichia coli	50.75	>38-55%	Qiacube	33.2	20-50 ng/μl	FAN28794-original-BC07.fastq	201984	4208.6	7455	9.9	2020-11-18	v3.6.5	FAN28794-new-BC07.fastq.gz	197777	4268.4	7536	13
FAL88336	BC03	MIN-159	Salmonella enterica	52.24	>38-55%	Qiacube	38.5	20-50 ng/μl	FAL88336-original-BC03.fastq	136396	4653.2	8425	10.4	2020-06-08	v3.6.5	FAL88336-new-BC03.fastq.gz	133567	4670.9	8377	13.5
FAL88336	BC02	MIN-068	Escherichia coli	50.74	>38-55%	Qiacube	38	20-50 ng/μl	FAL88336-original-BC02.fastq	226459	4289.4	7490	10.4	2020-06-08	v3.6.5	FAL88336-new-BC02.fastq.gz	221996	4291.8	7449	13.4
FAL88336	BC06	MIN-063	Escherichia coli	50.68	>38-55%	Qiacube	31.5	20-50 ng/μl	FAL88336-original-BC06.fastq	230647	3152.7	5276	10.4	2020-06-08	v3.6.5	FAL88336-new-BC06.fastq.gz	226311	3165.1	5265	13.5
FAL88336	BC09	MIN-060	Escherichia coli	52.23	>38-55%	Qiacube	48.3	20-50 ng/μl	FAL88336-original-BC09.fastq	324483	5011.4	9434	10.4	2020-06-08	v3.6.5	FAL88336-new-BC09.fastq.gz	318506	5021.1	9389	13.5
FAL88336	BC04	MIN-067	Escherichia coli	50.75	>38-55%	Qiacube	35.7	20-50 ng/μl	FAL88336-original-BC04.fastq	237385	4141.7	7388	10.4	2020-06-08	v3.6.5	FAL88336-new-BC04.fastq.gz	233019	4148	7355	13.5
FAL88336	BC07	MIN-160	Salmonella enterica	52.25	>38-55%	Qiacube	27.8	20-50 ng/μl	FAL88336-original-BC07.fastq	197675	4450.1	7822	10.4	2020-06-08	v3.6.5	FAL88336-new-BC07.fastq.gz	194118	4459.1	7787	13.5
FAL88336	BC05	MIN-061	Escherichia coli	50.66	>38-55%	Qiacube	39.9	20-50 ng/μl	FAL88336-original-BC05.fastq	234670	4027.6	6974	10.4	2020-06-08	v3.6.5	FAL88336-new-BC05.fastq.gz	230502	4029.5	6943	13.5
FAL88336	BC11	MIN-066	Escherichia coli	50.68	>38-55%	Qiacube	39.1	20-50 ng/μl	FAL88336-original-BC11.fastq	342658	4153.3	7513	10.4	2020-06-08	v3.6.5	FAL88336-new-BC11.fastq.gz	336657	4154	7474	13.6
FAL88336	BC01	MIN-064	Escherichia coli	50.79	>38-55%	Qiacube	34.5	20-50 ng/μl	FAL88336-original-BC01.fastq	377810	3888	6819	10.4	2020-06-08	v3.6.5	FAL88336-new-BC01.fastq.gz	371308	3887.1	6786	13.4
FAL88336	BC12	MIN-157	Salmonella enterica	52.21	>38-55%	Qiacube	41.4	20-50 ng/μl	FAL88336-original-BC12.fastq	175354	4342.2	7894	10.4	2020-06-08	v3.6.5	FAL88336-new-BC12.fastq.gz	172743	4346.5	7865	13.5
FAN29860	BC01	MIN-152	Pseudomonas aeruginosa	65.71	>55%	Qiacube	57.6	50-100 ng/μl	FAN29860-original-BC01.fastq	38437	6395.1	11286	9.8	2021-02-08	v4.2.5	FAN29860-new-BC01.fastq.gz	37879	6401.7	11313	12.7
FAL80322	BC08	MIN-155	Pseudomonas aeruginosa	66.54	>55%	Qiacube	54	50-100 ng/μl	FAL80322-original-BC08.fastq	113658	5263.9	10182	10.3	2020-05-01	v3.6.5	FAL80322-new-BC08.fastq.gz	112072	5326.1	10214	13.5
FAL30272	BC02	MIN-193	Ureaplasma parvum	25.44	25-38%	EZ1 Advanced XL	13	1-20 ng/μl	FAL30272-original-BC02.fastq	120826	3360.6	6186	10.7	2019-10-02	v3.6.5	FAL30272-new-BC02.fastq.gz	119244	3306	6233	13.6
FAO06825	BC02	MIN-006	Acinetobacter baumannii	38.9	>38-55%	Qiacube	40	20-50 ng/μl	FAO06825-original-BC02.fastq	46800	9079.7	13624	10.7	2020-09-08	v3.6.5	FAO06825-new-BC02.fastq.gz	46445	9006	13784	13.8
FAL23281	BC02	MIN-189	Streptococcus agalactiae	35.91	25-38%	EZ1 Advanced XL	43.5	20-50 ng/μl	FAL23281-original-BC02.fastq	209392	5112.4	8901	10.1	2019-09-20	v3.6.5	FAL23281-new-BC02.fastq.gz	207811	5033.5	8873	13
FAM92511	BC02	MIN-112	Klebsiella pneumoniae	56.95	>55%	Qiacube	33.5	20-50 ng/μl	FAM92511-original-BC02.fastq	386994	3613.5	6173	9.8	2020-06-12	v3.6.5	FAM92511-new-BC02.fastq.gz	385395	3533	6114	12.9
FAN23768	BC11	MIN-062	Escherichia coli	50.78	>38-55%	Qiacube	18.1	1-20 ng/μl	FAN23768-original-BC11.fastq	441366	2027.5	3563	10.3	2020-10-30	v3.6.5	FAN23768-new-BC11.fastq.gz	442053	2027.5	3574	13.3
FAL30272	BC11	MIN-191	Streptococcus pyogenes	38.4	>38-55%	EZ1 Advanced XL	18	1-20 ng/μl	FAL30272-original-BC11.fastq	211764	3634.8	6822	9.9	2019-10-02	v3.6.5	FAL30272-new-BC11.fastq.gz	212625	3621.1	6908	12.6
FAN29860	BC11	MIN-137	Pseudomonas aeruginosa	66.44	>55%	Qiacube	18	1-20 ng/μl	FAN29860-original-BC11.fastq	51424	4681.4	8261	9.7	2021-02-08	v4.2.5	FAN29860-new-BC11.fastq.gz	51706	4642.4	8297	12.5
FAN23876	BC11	MIN-156	Pseudomonas putida	61.69	>55%	Qiacube	46.3	20-50 ng/μl	FAN23876-original-BC11.fastq	65813	5538.6	10336	10	2020-11-18	v3.6.5	FAN23876-new-BC11.fastq.gz	66238	5428.1	10285	13
FAN23876	BC01	MIN-192	Unclassified Enterobacterales	53.25	>38-55%	Qiacube	36.4	20-50 ng/μl	FAN23876-original-BC01.fastq	71796	5803.4	10340	10.1	2020-11-18	v3.6.5	FAN23876-new-BC01.fastq.gz	72408	5705.4	10312	13.2
FAL23281	BC01	MIN-190	Streptococcus agalactiae	35.77	25-38%	EZ1 Advanced XL	52	50-100 ng/μl	FAL23281-original-BC01.fastq	178334	5901.3	10225	10.2	2019-09-20	v3.6.5	FAL23281-new-BC01.fastq.gz	180993	5845.5	10188	13.1
FAO06825	BC01	MIN-004	Acinetobacter baumannii	38.86	>38-55%	Qiacube	36	20-50 ng/μl	FAO06825-original-BC01.fastq	57507	6555.5	10980	10.8	2020-09-08	v3.6.5	FAO06825-new-BC01.fastq.gz	58426	6478.8	11097	13.8
FAN23750	BC11	MIN-044	Escherichia coli	50.78	>38-55%	Qiacube	28.9	20-50 ng/μl	FAN23750-original-BC11.fastq	193536	4153	7827	10.2	2020-11-10	v3.6.5	FAN23750-new-BC11.fastq.gz	196889	4083	7796	13.2
FAK27207	BC04	MIN-127	Klebsiella pneumoniae	56.59	>55%	chloroform extract	57	50-100 ng/μl	FAK27202-original-BC04.fastq	11409	6826	11349	10.7	2018-12-12	v2.1.3	FAK27202-new-BC04.fastq.gz	11621	6959.2	11465	14.3
FAN29860	BC03	MIN-154	Pseudomonas aeruginosa	65.66	>55%	Qiacube	76.2	50-100 ng/μl	FAN29860-original-BC03.fastq	26032	7015.4	12315	9.9	2021-02-08	v4.2.5	FAN29860-new-BC03.fastq.gz	26548	6999.3	12332	12.7
FAN23768	BC04	MIN-029	Enterobacter asburiae	55.46	>55%	Qiacube	27.1	20-50 ng/μl	FAN23768-original-BC04.fastq	272295	2475.3	4355	10.3	2020-10-30	v3.6.5	FAN23768-new-BC04.fastq.gz	277764	2465.9	4369	13.3
FAN23768	BC08	MIN-065	Escherichia coli	50.74	>38-55%	Qiacube	32.3	20-50 ng/μl	FAN23768-original-BC08.fastq	272139	3587.7	6803	10.3	2020-10-30	v3.6.5	FAN23768-new-BC08.fastq.gz	277635	3579.3	6826	13.2
FAN23768	BC05	MIN-028	Enterobacter cloacae	54.87	>38-55%	Qiacube	46.3	20-50 ng/μl	FAN23768-original-BC05.fastq	214752	2844.1	5055	10.3	2020-10-30	v3.6.5	FAN23768-new-BC05.fastq.gz	219625	2831.4	5068	13.3
FAN29860	BC08	MIN-142	Pseudomonas aeruginosa	66.13	>55%	Qiacube	29.1	20-50 ng/μl	FAN29860-original-BC08.fastq	12691	6094.1	10994	9.9	2021-02-08	v4.2.5	FAN29860-new-BC08.fastq.gz	12980	6050.9	11016	12.7
FAN23876	BC08	MIN-088	Klebsiella oxytoca	55.44	>55%	Qiacube	62.1	50-100 ng/μl	FAN23876-original-BC08.fastq	81234	6987.7	11983	10.1	2020-11-18	v3.6.5	FAN23876-new-BC08.fastq.gz	83321	6930	11937	13.1
FAN39702	BC09	MIN-082	Streptococcus agalactiae	35.55	25-38%	EZ1 Advanced XL	6.76	1-20 ng/μl	FAN39702-original-BC09.fastq	107969	2936.5	4981	10	2020-06-26	v3.6.5	FAN39702-new-BC09.fastq.gz	110794	3859	7694	12.5
FAK76377	BC02	MIN-176	Staphylococcus sciuri	32.49	25-38%	Qiacube	13	1-20 ng/μl	FAK76377-original-BC02.fastq	115044	3016.2	6414	10.1	2019-07-05	v3.6.5	FAK76377-new-BC02.fastq.gz	118066	2931.2	6350	13.7
FAO06825	BC05	MIN-014	Acinetobacter baumannii	38.96	>38-55%	Qiacube	20	1-20 ng/μl	FAO06825-original-BC05.fastq	93854	6367.8	9686	10.7	2020-09-08	v3.6.5	FAO06825-new-BC05.fastq.gz	96485	6402.3	9814	13.7
FAQ26304	BC12	MIN-018	Acinetobacter sp.	41.1	>38-55%	Qiacube	48.1	20-50 ng/μl	FAQ26304-original-BC12.fastq	19974	7129.5	11568	12.3	2021-06-10	v4.5.4	FAQ26304-new-BC12.fastq.gz	20587	7181.1	11661	12.2
FAM92511	BC01	MIN-111	Klebsiella pneumoniae	56.98	>55%	Qiacube	55.9	50-100 ng/μl	FAM92511-original-BC01.fastq	480671	4163.5	7758	9.9	2020-06-12	v3.6.5	FAM92511-new-BC01.fastq.gz	495488	4070.4	7692	13
FAN29860	BC09	MIN-138	Pseudomonas aeruginosa	65.92	>55%	Qiacube	22.8	20-50 ng/μl	FAN29860-original-BC09.fastq	132058	4745.8	8416	9.9	2021-02-08	v4.2.5	FAN29860-new-BC09.fastq.gz	136281	4768	8446	12.7
FAN23768	BC06	MIN-059	Escherichia coli	50.76	>38-55%	Qiacube	66.4	50-100 ng/μl	FAN23768-original-BC06.fastq	75613	6791.7	12750	10.1	2020-10-30	v3.6.5	FAN23768-new-BC06.fastq.gz	78091	6780.3	12856	13
FAL30272	BC01	MIN-201	Ureaplasma urealyticum	25.74	25-38%	EZ1 Advanced XL	4	1-20 ng/μl	FAL30272-original-BC01.fastq	106356	3777.8	8244	10.6	2019-10-02	v3.6.5	FAL30272-new-BC01.fastq.gz	110367	3659.7	8305	13.5
FAO06825	BC03	MIN-017	Acinetobacter baumannii	39.06	>38-55%	Qiacube	30	20-50 ng/μl	FAO06825-original-BC03.fastq	34128	5700.3	7043	10.9	2020-09-08	v3.6.5	FAO06825-new-BC03.fastq.gz	35419	5667.1	7093	13.9
FAO06479	BC04	MIN-129	Klebsiella quasipneumoniae	57.41	>55%	Qiacube	88.5	50-100 ng/μl	FAO06479-original-BC04.fastq	62856	4031.1	10183	10.3	2020-09-03	v3.6.5	FAO06479-new-BC04.fastq.gz	65248	3981.9	10221	13.2
FAO06825	BC08	MIN-001	Acinetobacter baumannii	38.65	>38-55%	Qiacube	47.7	20-50 ng/μl	FAO06825-original-BC08.fastq	75135	6070.3	10077	10.7	2020-09-08	v3.6.5	FAO06825-new-BC08.fastq.gz	78053	6106.9	10184	13.7
FAN23750	BC04	MIN-038	Escherichia coli	50.69	>38-55%	Qiacube	28.5	20-50 ng/μl	FAN23750-original-BC04.fastq	181281	4455.8	8592	10.2	2020-11-10	v3.6.5	FAN23750-new-BC04.fastq.gz	188412	4377	8577	13.3
FAK66886	BC05	MIN-202	Ureaplasma urealyticum	25.85	25-38%	EZ1 Advanced XL	18.6	1-20 ng/μl	FAK66886-original-BC05.fastq	998556	4059.2	9005	10.1	2019-07-01	v3.2.10	FAK66886-new-BC05.fastq.gz	1038564	4046.2	9003	13.6
FAN23750	BC08	MIN-042	Escherichia coli	50.81	>38-55%	Qiacube	53.5	50-100 ng/μl	FAN23750-original-BC08.fastq	68229	5111.7	9473	10.1	2020-11-10	v3.6.5	FAN23750-new-BC08.fastq.gz	70984	5001.6	9502	13.1
FAK27207	BC11	MIN-098	Klebsiella pneumoniae	57.28	>55%	chloroform extract	254	50-100 ng/μl	FAK27202-original-BC11.fastq	15375	7434.9	12835	10.7	2018-12-12	v2.1.3	FAK27202-new-BC11.fastq.gz	16009	7608.6	13204	14.3
FAN23750	BC05	MIN-039	Escherichia coli	50.74	>38-55%	Qiacube	32.5	20-50 ng/μl	FAN23750-original-BC05.fastq	207999	4477.3	8628	10.3	2020-11-10	v3.6.5	FAN23750-new-BC05.fastq.gz	216674	4416.5	8629	13.3
FAN37046	BC02	MIN-024	Enterobacter kobei	54.72	>38-55%	Qiacube	40.8	20-50 ng/μl	FAN37046-original-BC02.fastq	111800	2863	5342	9.5	2020-07-17	v3.6.5	FAN37046-new-BC02.fastq.gz	116500	2703.5	5313	12.5
FAM92511	BC04	MIN-114	Klebsiella pneumoniae	57.09	>55%	Qiacube	46.5	20-50 ng/μl	FAM92511-original-BC04.fastq	320193	4156.2	7565	9.8	2020-06-12	v3.6.5	FAM92511-new-BC04.fastq.gz	333776	4054.4	7503	12.8
FAM92511	BC08	MIN-118	Klebsiella pneumoniae	57.2	>55%	Qiacube	64.2	50-100 ng/μl	FAM92511-original-BC08.fastq	337697	4448.8	8287	9.8	2020-06-12	v3.6.5	FAM92511-new-BC08.fastq.gz	352483	4382.2	8252	12.9
FAK27207	BC01	MIN-128	Klebsiella pneumoniae	56.62	>55%	chloroform extract	58	50-100 ng/μl	FAK27202-original-BC01.fastq	85725	7187.3	11902	10.7	2018-12-12	v2.1.3	FAK27202-new-BC01.fastq.gz	89489	7311.2	12074	14.2
FAK27207	BC05	MIN-094	Klebsiella pneumoniae	57.27	>55%	chloroform extract	60	50-100 ng/μl	FAK27202-original-BC05.fastq	25714	8153.3	13659	10.7	2018-12-12	v2.1.3	FAK27202-new-BC05.fastq.gz	26855	8257.3	13779	14.3
FAK27207	BC08	MIN-074	Escherichia coli	50.75	>38-55%	chloroform extract	53	50-100 ng/μl	FAK27202-original-BC08.fastq	22109	7510.8	12896	10.8	2018-12-12	v2.1.3	FAK27202-new-BC08.fastq.gz	23119	7670.2	13130	14.5
FAM92511	BC11	MIN-121	Klebsiella pneumoniae	57.21	>55%	Qiacube	81.4	50-100 ng/μl	FAM92511-original-BC11.fastq	122902	5072.6	9984	9.8	2020-06-12	v3.6.5	FAM92511-new-BC11.fastq.gz	128568	4799.7	9910	12.8
FAK27207	BC03	MIN-093	Klebsiella pneumoniae	57.4	>55%	chloroform extract	60	50-100 ng/μl	FAK27202-original-BC03.fastq	9799	8985.5	15674	10.7	2018-12-12	v2.1.3	FAK27202-new-BC03.fastq.gz	10253	9092.5	15811	14.5
FAK66886	BC02	MIN-198	Ureaplasma parvum	25.46	25-38%	EZ1 Advanced XL	1.04	1-20 ng/μl	FAK66886-original-BC02.fastq	286731	1405.6	2661	10.1	2019-07-01	v3.2.10	FAK66886-new-BC02.fastq.gz	300075	1356.7	2636	13.7
FAN23750	BC12	MIN-045	Escherichia coli	55.9	>55%	Qiacube	29.5	20-50 ng/μl	FAN23750-original-BC12.fastq	135490	3699	6781	10.1	2020-11-10	v3.6.5	FAN23750-new-BC12.fastq.gz	141978	3655	6723	13.1
FAN29860	BC12	MIN-030	Enterobacter hormaechei	54.89	>38-55%	Qiacube	29.6	20-50 ng/μl	FAN29860-original-BC12.fastq	127581	3247.2	5816	9.9	2021-02-08	v4.2.5	FAN29860-new-BC12.fastq.gz	133699	3263.3	5820	12.8
FAN23750	BC06	MIN-040	Escherichia coli	50.73	>38-55%	Qiacube	26.7	20-50 ng/μl	FAN23750-original-BC06.fastq	175701	4449	8550	10.3	2020-11-10	v3.6.5	FAN23750-new-BC06.fastq.gz	184201	4411.9	8526	13.3
FAQ23309	BC12	MIN-165	Serratia marcescens	59.79	>55%	Qiacube	71.3	50-100 ng/μl	FAQ23309-original-BC12.fastq	86995	7699.1	14029	11.8	2021-06-11	v4.5.4	FAQ23309-new-BC12.fastq.gz	91229	7662.1	14080	11.9
FAK27207	BC06	MIN-091	Klebsiella pneumoniae	57.02	>55%	chloroform extract	522	50-100 ng/μl	FAK27202-original-BC06.fastq	60471	7571.1	13266	10.7	2018-12-12	v2.1.3	FAK27202-new-BC06.fastq.gz	63464	7722.9	13462	14.5
FAO06825	BC04	MIN-016	Acinetobacter baumannii	39.13	>38-55%	Qiacube	26.5	20-50 ng/μl	FAO06825-original-BC04.fastq	32861	6092.5	9265	10.8	2020-09-08	v3.6.5	FAO06825-new-BC04.fastq.gz	34518	5943.9	9328	13.8
FAL23281	BC08	MIN-183	Streptococcus agalactiae	35.82	25-38%	EZ1 Advanced XL	32.1	20-50 ng/μl	FAL23281-original-BC08.fastq	81811	5937.1	10311	10.2	2019-09-20	v3.6.5	FAL23281-new-BC08.fastq.gz	86432	5845.2	10236	13.2
FAQ26304	BC11	MIN-009	Acinetobacter baumannii	39.08	>38-55%	Qiacube	113	50-100 ng/μl	FAQ26304-original-BC11.fastq	140114	6771.1	12628	12.1	2021-06-10	v4.5.4	FAQ26304-new-BC11.fastq.gz	148101	6812.4	12702	12.1
FAK76377	BC05	MIN-020	Burkholderia cenocepacia	66.84	>55%	Qiacube	56.2	50-100 ng/μl	FAK76377-original-BC05.fastq	308510	5287.2	9216	9.6	2019-07-05	v3.6.5	FAK76377-new-BC05.fastq.gz	326115	5241.3	9156	13.3
FAN23876	BC09	MIN-130	Leclercia adecarboxylata	55.51	>55%	Qiacube	34	20-50 ng/μl	FAN23876-original-BC09.fastq	53901	4357.5	7920	10.2	2020-11-18	v3.6.5	FAN23876-new-BC09.fastq.gz	56983	4232.7	7831	13.2
FAK27207	BC07	MIN-095	Klebsiella pneumoniae	57.07	>55%	chloroform extract	592	50-100 ng/μl	FAK27202-original-BC07.fastq	54959	8221.3	14343	10.7	2018-12-12	v2.1.3	FAK27202-new-BC07.fastq.gz	58141	8353.8	14547	14.1
FAM92511	BC05	MIN-115	Klebsiella pneumoniae	57.2	>55%	Qiacube	69.2	50-100 ng/μl	FAM92511-original-BC05.fastq	286181	4126.9	7440	9.9	2020-06-12	v3.6.5	FAM92511-new-BC05.fastq.gz	303038	4043.7	7372	12.9
FAN23876	BC12	MIN-053	Escherichia coli	50.84	>38-55%	Qiacube	41.8	20-50 ng/μl	FAN23876-original-BC12.fastq	116631	5353.3	9773	10.3	2020-11-18	v3.6.5	FAN23876-new-BC12.fastq.gz	123553	5305.1	9716	13.3
FAN23768	BC01	MIN-012	Acinetobacter baumannii	39.07	>38-55%	Qiacube	12.7	1-20 ng/μl	FAN23768-original-BC01.fastq	15911	4801.5	8789	10.1	2020-10-30	v3.6.5	FAN23768-new-BC01.fastq.gz	16867	4362.5	8918	13
FAK76377	BC06	MIN-021	Burkholderia cenocepacia	66.84	>55%	Qiacube	19.6	1-20 ng/μl	FAK76377-original-BC06.fastq	232818	4469.1	8020	9.6	2019-07-05	v3.6.5	FAK76377-new-BC06.fastq.gz	247090	4414.9	7969	13.3
FAL23281	BC04	MIN-188	Streptococcus agalactiae	35.76	25-38%	EZ1 Advanced XL	34.9	20-50 ng/μl	FAL23281-original-BC04.fastq	297406	5026.3	8924	10	2019-09-20	v3.6.5	FAL23281-new-BC04.fastq.gz	315808	4969.1	8889	12.9
FAN23768	BC07	MIN-058	Escherichia coli	50.77	>38-55%	Qiacube	22.4	20-50 ng/μl	FAN23768-original-BC07.fastq	246698	2042.9	3558	10.4	2020-10-30	v3.6.5	FAN23768-new-BC07.fastq.gz	262026	2027	3559	13.4
FAL23281	BC09	MIN-186	Streptococcus agalactiae	35.73	25-38%	EZ1 Advanced XL	38.8	20-50 ng/μl	FAL23281-original-BC09.fastq	182901	5188	8904	10	2019-09-20	v3.6.5	FAL23281-new-BC09.fastq.gz	194838	5125.3	8900	12.8
FAM92511	BC09	MIN-119	Klebsiella pneumoniae	57.19	>55%	Qiacube	42	20-50 ng/μl	FAM92511-original-BC09.fastq	96163	4765.1	8807	9.9	2020-06-12	v3.6.5	FAM92511-new-BC09.fastq.gz	102446	4562.7	8676	12.9
FAL23281	BC05	MIN-187	Streptococcus agalactiae	35.65	25-38%	EZ1 Advanced XL	54	50-100 ng/μl	FAL23281-original-BC05.fastq	188548	4977.3	8958	10	2019-09-20	v3.6.5	FAL23281-new-BC05.fastq.gz	201040	4895.6	8934	12.9
FAO06825	BC09	MIN-005	Acinetobacter baumannii	39.1	>38-55%	Qiacube	30.6	20-50 ng/μl	FAO06825-original-BC09.fastq	42820	7472.1	12233	10.9	2020-09-08	v3.6.5	FAO06825-new-BC09.fastq.gz	45659	7380.5	12353	13.8
FAN23750	BC09	MIN-043	Escherichia coli	50.69	>38-55%	Qiacube	9.47	1-20 ng/μl	FAN23750-original-BC09.fastq	111833	3698.9	6629	10.3	2020-11-10	v3.6.5	FAN23750-new-BC09.fastq.gz	119259	3617	6590	13.4
FAN23768	BC03	MIN-007	Acinetobacter baumannii	38.8	>38-55%	Qiacube	25.1	20-50 ng/μl	FAN23768-original-BC03.fastq	23982	5622.5	10244	10.4	2020-10-30	v3.6.5	FAN23768-new-BC03.fastq.gz	25590	5268.8	10315	13.3
FAO06825	BC07	MIN-003	Acinetobacter baumannii	38.77	>38-55%	Qiacube	33	20-50 ng/μl	FAO06825-original-BC07.fastq	29733	6724.6	12389	10.9	2020-09-08	v3.6.5	FAO06825-new-BC07.fastq.gz	31773	6577.3	12520	13.9
FAQ23309	BC11	MIN-163	Serratia marcescens	59.78	>55%	Qiacube	81.9	50-100 ng/μl	FAQ23309-original-BC11.fastq	147936	8376.8	14432	11.7	2021-06-11	v4.5.4	FAQ23309-new-BC11.fastq.gz	158139	8350.7	14464	11.7
FAQ26304	BC09	MIN-106	Klebsiella pneumoniae	56.92	>55%	Qiacube	31.9	20-50 ng/μl	FAQ26304-original-BC09.fastq	176992	5910.1	10860	12.2	2021-06-10	v4.5.4	FAQ26304-new-BC09.fastq.gz	189295	5897.7	10902	12.2
FAL30272	BC09	MIN-035	Enterococcus faecalis	37.3	25-38%	EZ1 Advanced XL	10	1-20 ng/μl	FAL30272-original-BC09.fastq	155746	4559.5	7387	10.2	2019-10-02	v3.6.5	FAL30272-new-BC09.fastq.gz	166603	4531.4	7428	13.2
FAO06825	BC06	MIN-008	Acinetobacter baumannii	39.04	>38-55%	Qiacube	15.8	1-20 ng/μl	FAO06825-original-BC06.fastq	26693	6343.7	9646	10.6	2020-09-08	v3.6.5	FAO06825-new-BC06.fastq.gz	28583	6198.5	9681	13.4
FAK66886	BC06	MIN-195	Ureaplasma parvum	25.62	25-38%	EZ1 Advanced XL	4.69	1-20 ng/μl	FAK66886-original-BC06.fastq	373357	1912.7	4352	10.1	2019-07-01	v3.2.10	FAK66886-new-BC06.fastq.gz	400048	1900.4	4350	13.8
FAL23281	BC03	MIN-182	Streptococcus agalactiae	35.56	25-38%	EZ1 Advanced XL	12.2	1-20 ng/μl	FAL23281-original-BC03.fastq	102434	3728.6	6595	9.6	2019-09-20	v3.6.5	FAL23281-new-BC03.fastq.gz	109848	3530.3	6655	12.4
FAK76377	BC01	MIN-177	Staphylococcus sciuri	32.49	25-38%	Qiacube	3.56	1-20 ng/μl	FAK76377-original-BC01.fastq	329328	2484	4802	10.3	2019-07-05	v3.6.5	FAK76377-new-BC01.fastq.gz	353207	2418	4775	14
FAQ23309	BC02	MIN-171	Staphylococcus aureus	32.92	25-38%	Qiacube	6	1-20 ng/μl	FAQ23309-original-BC02.fastq	57232	2073.1	5342	12.3	2021-06-11	v4.5.4	FAQ23309-new-BC02.fastq.gz	61531	1992.2	5234	12.3
FAQ23309	BC04	MIN-175	Staphylococcus aureus	32.96	25-38%	Qiacube	6.75	1-20 ng/μl	FAQ23309-original-BC04.fastq	77984	2098.4	5314	12.4	2021-06-11	v4.5.4	FAQ23309-new-BC04.fastq.gz	83901	1987.6	5124	12.3
FAM92511	BC06	MIN-116	Klebsiella pneumoniae	57.2	>55%	Qiacube	37.1	20-50 ng/μl	FAM92511-original-BC06.fastq	456443	3919.4	7067	9.9	2020-06-12	v3.6.5	FAM92511-new-BC06.fastq.gz	492705	3864.9	7017	12.9
FAK27207	BC12	MIN-092	Klebsiella pneumoniae	57.05	>55%	chloroform extract	81	50-100 ng/μl	FAK27202-original-BC12.fastq	14514	7178.2	12179	10.7	2018-12-12	v2.1.3	FAK27202-new-BC12.fastq.gz	15670	7270.9	12216	14.3
FAK43591	BC02	MIN-199	Ureaplasma urealyticum	25.75	25-38%	EZ1 Advanced XL	4.55	1-20 ng/μl	FAK43591-original-BC06.fastq	1148	1711.2	4404	9.8	2019-06-25	v3.2.10	FAK43591-new-BC02.fastq.gz	1240	1524.3	4534	12.9
FAN23876	BC07	MIN-131	Morganella morganii	51.08	>38-55%	Qiacube	27.9	20-50 ng/μl	FAN23876-original-BC07.fastq	92978	5537.4	10120	10.2	2020-11-18	v3.6.5	FAN23876-new-BC07.fastq.gz	100543	5403	10066	13.2
FAM92511	BC03	MIN-113	Klebsiella pneumoniae	56.94	>55%	Qiacube	33.3	20-50 ng/μl	FAM92511-original-BC03.fastq	116183	4655.8	8364	9.8	2020-06-12	v3.6.5	FAM92511-new-BC03.fastq.gz	125703	4410.7	8315	12.8
FAK76377	BC07	MIN-122	Klebsiella pneumoniae	56.77	>55%	Qiacube	21.2	20-50 ng/μl	FAK76377-original-BC07.fastq	252484	4440.5	7968	9.8	2019-07-05	v3.6.5	FAK76377-new-BC07.fastq.gz	274217	4391	7955	13.3
FAK76377	BC04	MIN-162	Serratia marcescens	59.7	>55%	Qiacube	30.1	20-50 ng/μl	FAK76377-original-BC04.fastq	382861	4605.7	8458	9.8	2019-07-05	v3.6.5	FAK76377-new-BC04.fastq.gz	416695	4579.1	8438	13.3
FAK76377	BC08	MIN-123	Klebsiella pneumoniae	56.69	>55%	Qiacube	43.9	20-50 ng/μl	FAK76377-original-BC08.fastq	605550	4201.3	7586	9.8	2019-07-05	v3.6.5	FAK76377-new-BC08.fastq.gz	659725	4186.7	7590	13.3
FAN23750	BC07	MIN-041	Escherichia coli	50.73	>38-55%	Qiacube	20.6	20-50 ng/μl	FAN23750-original-BC07.fastq	253664	4146.9	7884	10.2	2020-11-10	v3.6.5	FAN23750-new-BC07.fastq.gz	276645	4065	7895	13.3
FAK76377	BC03	MIN-161	Serratia marcescens	59.68	>55%	Qiacube	44.9	20-50 ng/μl	FAK76377-original-BC03.fastq	181959	5039.9	9382	9.8	2019-07-05	v3.6.5	FAK76377-new-BC03.fastq.gz	198492	4898.2	9345	13.3
FAL23281	BC12	MIN-134	Mycoplasma hominis	27.28	25-38%	EZ1 Advanced XL	11.2	1-20 ng/μl	FAL23281-original-BC12.fastq	201999	4032	8223	9.9	2019-09-20	v3.6.5	FAL23281-new-BC12.fastq.gz	220722	4038.1	8372	12.6
FAN37046	BC11	MIN-027	Enterobacter chengduensis	56.1	>55%	Qiacube	33.5	20-50 ng/μl	FAN37046-original-BC11.fastq	127860	3702.7	6859	9.4	2020-07-17	v3.6.5	FAN37046-new-BC11.fastq.gz	139814	3444.1	6790	12.4
FAK43591	BC06	MIN-180	Streptococcus agalactiae	35.45	25-38%	EZ1 Advanced XL	69.8	50-100 ng/μl	FAK43591-original-BC02.fastq	18113	5133.4	10138	10.2	2019-06-25	v3.2.10	FAK43591-new-BC06.fastq.gz	19823	4933.9	9965	13.7
FAO06825	BC12	MIN-011	Acinetobacter baumannii	39.11	>38-55%	Qiacube	29.9	20-50 ng/μl	FAO06825-original-BC12.fastq	24953	5973.5	8143	10.9	2020-09-08	v3.6.5	FAO06825-new-BC12.fastq.gz	27424	5980.8	8234	13.9
FAQ26304	BC10	MIN-010	Acinetobacter baumannii	39.18	>38-55%	Qiacube	14.9	1-20 ng/μl	FAQ26304-original-BC10.fastq	33208	5714.5	9956	12.5	2021-06-10	v4.5.4	FAQ26304-new-BC10.fastq.gz	36524	5795.7	10047	12.4
FAL23281	BC07	MIN-185	Streptococcus agalactiae	35.53	25-38%	EZ1 Advanced XL	13.1	1-20 ng/μl	FAL23281-original-BC07.fastq	392301	5036.8	8974	10.2	2019-09-20	v3.6.5	FAL23281-new-BC07.fastq.gz	431495	4963.8	8940	13.1
FAN37046	BC09	MIN-023	Enterobacter bugandensis	56.03	>55%	Qiacube	38.9	20-50 ng/μl	FAN37046-original-BC09.fastq	100530	4071.2	7774	9.5	2020-07-17	v3.6.5	FAN37046-new-BC09.fastq.gz	110794	3859	7694	12.5
FAL30272	BC12	MIN-179	Streptococcus agalactiae	35.5	25-38%	EZ1 Advanced XL	4.26	1-20 ng/μl	FAL30272-original-BC12.fastq	145248	3106.3	4755	10.4	2019-10-02	v3.6.5	FAL30272-new-BC12.fastq.gz	160147	3080.7	4736	13.3
FAK27207	BC09	MIN-073	Escherichia coli	50.49	>38-55%	chloroform extract	54	50-100 ng/μl	FAK27202-original-BC09.fastq	18042	8812.4	15347	10.8	2018-12-12	v2.1.3	FAK27202-new-BC09.fastq.gz	19899	9033.4	15636	14.3
FAK66886	BC04	MIN-197	Ureaplasma parvum	25.55	25-38%	EZ1 Advanced XL	6.19	1-20 ng/μl	FAK66886-original-BC04.fastq	203870	2513.5	5118	10	2019-07-01	v3.2.10	FAK66886-new-BC04.fastq.gz	225153	2469.5	5118	13.5
FAQ23309	BC05	MIN-169	Staphylococcus aureus	32.87	25-38%	Qiacube	16.3	1-20 ng/μl	FAQ23309-original-BC05.fastq	60331	823.8	1085	12.4	2021-06-11	v4.5.4	FAQ23309-new-BC05.fastq.gz	66671	802.1	1046	12.4
FAQ23309	BC01	MIN-170	Staphylococcus aureus	32.92	25-38%	Qiacube	6.25	1-20 ng/μl	FAQ23309-original-BC01.fastq	56792	1493.1	4224	12.4	2021-06-11	v4.5.4	FAQ23309-new-BC01.fastq.gz	62966	1423.6	4104	12.4
FAM92511	BC12	MIN-051	Escherichia coli	50.74	>38-55%	Qiacube	17.7	1-20 ng/μl	FAM92511-original-BC12.fastq	304565	3205	5485	10	2020-06-12	v3.6.5	FAM92511-new-BC12.fastq.gz	337710	3153.1	5417	13.2
FAM92511	BC07	MIN-117	Klebsiella pneumoniae	56.94	>55%	Qiacube	21.3	20-50 ng/μl	FAM92511-original-BC07.fastq	241162	3806.2	6734	9.9	2020-06-12	v3.6.5	FAM92511-new-BC07.fastq.gz	267669	3691.4	6692	12.9
FAL23281	BC06	MIN-184	Streptococcus agalactiae	35.74	25-38%	EZ1 Advanced XL	56	50-100 ng/μl	FAL23281-original-BC06.fastq	315268	6338.8	10941	10.2	2019-09-20	v3.6.5	FAL23281-new-BC06.fastq.gz	350043	6321.2	10909	13.2
FAK66886	BC03	MIN-196	Ureaplasma parvum	25.55	25-38%	EZ1 Advanced XL	10.9	1-20 ng/μl	FAK66886-original-BC03.fastq	311802	2571.4	5195	10.1	2019-07-01	v3.2.10	FAK66886-new-BC03.fastq.gz	346273	2471.8	5175	13.7
FAN39702	BC07	MIN-081	Streptococcus agalactiae	35.75	25-38%	EZ1 Advanced XL	2.01	1-20 ng/μl	FAN39702-original-BC07.fastq	56858	2572.5	5101	9.9	2020-06-26	v3.6.5	FAN39702-new-BC07.fastq.gz	63256	3590.9	12723	12.4
FAQ23309	BC09	MIN-168	Staphylococcus aureus	32.87	25-38%	Qiacube	12.1	1-20 ng/μl	FAQ23309-original-BC09.fastq	105469	894	1279	12.4	2021-06-11	v4.5.4	FAQ23309-new-BC09.fastq.gz	118563	864.6	1203	12.4
FAK43591	BC07	MIN-181	Streptococcus agalactiae	35.46	25-38%	EZ1 Advanced XL	56	50-100 ng/μl	FAK43591-original-BC03.fastq	64692	2808.1	5597	10.3	2019-06-25	v3.2.10	FAK43591-new-BC07.fastq.gz	72901	2658.6	5506	13.9
FAQ23309	BC06	MIN-167	Staphylococcus aureus	32.89	25-38%	Qiacube	9.45	1-20 ng/μl	FAQ23309-original-BC06.fastq	64008	2083.4	5937	12.4	2021-06-11	v4.5.4	FAQ23309-new-BC06.fastq.gz	72259	2017.3	5933	12.4
FAK43591	BC03	MIN-200	Ureaplasma urealyticum	25.76	25-38%	EZ1 Advanced XL	64.5	50-100 ng/μl	FAK43591-original-BC07.fastq	22979	2292.2	4688	10.5	2019-06-25	v3.2.10	FAK43591-new-BC03.fastq.gz	26521	2098.9	4679	13.7
FAQ23309	BC10	MIN-164	Serratia marcescens	59.8	>55%	Qiacube	33.8	20-50 ng/μl	FAQ23309-original-BC10.fastq	39675	5878.6	10897	11.8	2021-06-11	v4.5.4	FAQ23309-new-BC10.fastq.gz	45998	5896.3	10997	11.8
FAQ23309	BC08	MIN-166	Staphylococcus aureus	32.76	25-38%	Qiacube	4.95	1-20 ng/μl	FAQ23309-original-BC08.fastq	9961	1033.6	1831	12.4	2021-06-11	v4.5.4	FAQ23309-new-BC08.fastq.gz	11584	974.9	1744	12.3
FAQ23309	BC03	MIN-174	Staphylococcus aureus	32.93	25-38%	Qiacube	7.79	1-20 ng/μl	FAQ23309-original-BC03.fastq	27283	1352.5	3660	12.4	2021-06-11	v4.5.4	FAQ23309-new-BC03.fastq.gz	31758	1251.1	3494	12.4
FAN23768	BC10	MIN-057	Escherichia coli	50.87	>38-55%	Qiacube	23.4	20-50 ng/μl	FAN23768-original-BC10.fastq	87341	2596.7	7245	10.3	2020-10-30	v3.6.5	FAN23768-new-BC10.fastq.gz	102246	2594.9	7244	13.3
FAN37046	BC12	MIN-026	Enterobacter cloacae	54.8	>38-55%	Qiacube	110	50-100 ng/μl	FAN37046-original-BC12.fastq	110832	3909.9	7329	9.6	2020-07-17	v3.6.5	FAN37046-new-BC12.fastq.gz	130165	3730.5	7183	12.6
FAQ23309	BC07	MIN-172	Staphylococcus aureus	32.72	25-38%	Qiacube	7.28	1-20 ng/μl	FAQ23309-original-BC07.fastq	28537	944.8	1794	12.4	2021-06-11	v4.5.4	FAQ23309-new-BC07.fastq.gz	33713	885.8	1597	12.4
FAL23281	BC11	MIN-133	Mycoplasma hominis	27.23	25-38%	EZ1 Advanced XL	0.57	1-20 ng/μl	FAL23281-original-BC11.fastq	26927	1930.2	4395	10	2019-09-20	v3.6.5	FAL23281-new-BC11.fastq.gz	32309	1513.2	4116	12.7
FAK76377	BC10	MIN-086	Klebsiella michiganensis	55.74	>55%	Qiacube	22.6	20-50 ng/μl	FAK76377-original-BC10.fastq	57177	5820	9918	9.7	2019-07-05	v3.6.5	FAK76377-new-BC10.fastq.gz	68915	5787.8	9896	13.2
FAK43591	BC01	MIN-132	Mycoplasma hominis	27.22	25-38%	EZ1 Advanced XL	12.9	1-20 ng/μl	FAK43591-original-BC01.fastq	3035	2489.8	6354	9.6	2019-06-25	v3.2.10	FAK43591-new-BC01.fastq.gz	3664	2101.2	6393	12.2
FAN23876	BC10	MIN-087	Klebsiella oxytoca	55.58	>55%	Qiacube	87	50-100 ng/μl	FAN23876-original-BC10.fastq	31024	7762.4	13902	10.2	2020-11-18	v3.6.5	FAN23876-new-BC10.fastq.gz	38068	7756	13845	13.1
FAO06825	BC11	MIN-002	Acinetobacter baumannii	38.73	>38-55%	Qiacube	15.7	1-20 ng/μl	FAO06825-original-BC11.fastq	10246	2586.2	8112	10.7	2020-09-08	v3.6.5	FAO06825-new-BC11.fastq.gz	12672	2036.1	7981	13.4
FAN29860	BC10	MIN-136	Pseudomonas aeruginosa	65.63	>55%	Qiacube	45.6	20-50 ng/μl	FAN29860-original-BC10.fastq	11826	6797.4	12295	9.9	2021-02-08	v4.2.5	FAN29860-new-BC10.fastq.gz	14656	6749.4	12183	12.7
FAO06825	BC10	MIN-015	Acinetobacter baumannii	38.91	>38-55%	Qiacube	25.9	20-50 ng/μl	FAO06825-original-BC10.fastq	10380	7850.2	12021	10.5	2020-09-08	v3.6.5	FAO06825-new-BC10.fastq.gz	12999	7763.2	12018	13.4
FAM92511	BC10	MIN-120	Klebsiella pneumoniae	57.2	>55%	Qiacube	10.6	1-20 ng/μl	FAM92511-original-BC10.fastq	72854	4663.9	8563	9.9	2020-06-12	v3.6.5	FAM92511-new-BC10.fastq.gz	92641	4577.2	8523	12.9
FAL30272	BC10	MIN-178	Streptococcus agalactiae	35.6	25-38%	EZ1 Advanced XL	14	1-20 ng/μl	FAL30272-original-BC10.fastq	73585	4377.6	6611	10.3	2019-10-02	v3.6.5	FAL30272-new-BC10.fastq.gz	93769	4368.6	6643	13.1
FAK27207	BC10	MIN-076	Escherichia coli	50.58	>38-55%	chloroform extract	54	50-100 ng/μl	FAK27202-original-BC10.fastq	36034	5945.7	10435	10.9	2018-12-12	v2.1.3	FAK27202-new-BC10.fastq.gz	47557	6055.7	10629	14.6
FAK66462	BC08	MIN-090	Klebsiella pneumoniae	57.05	>55%	Qiacube	15.8	1-20 ng/μl	FAK66462-original-BC08.fastq	201394	5280.9	9988	9.9	2019-06-07	v3.2.10	FAK66462-new-BC08.fastq.gz	266711	5308	10182	13.6
FAL23281	BC10	MIN-194	Ureaplasma parvum	25.64	25-38%	EZ1 Advanced XL	3.69	1-20 ng/μl	FAL23281-original-BC10.fastq	12618	2297.8	4296	10.4	2019-09-20	v3.6.5	FAL23281-new-BC10.fastq.gz	16813	2000.4	3948	13.4
FAK66462	BC04	MIN-097	Klebsiella pneumoniae	57.25	>55%	Qiacube	47.7	20-50 ng/μl	FAK66462-original-BC04.fastq	133231	3852	6577	9.9	2019-06-07	v3.2.10	FAK66462-new-BC04.fastq.gz	178282	3822	6607	13.6
FAN37046	BC10	MIN-025	Enterobacter bugandensis	56.12	>55%	Qiacube	37.1	20-50 ng/μl	FAN37046-original-BC10.fastq	59852	3298.4	6167	9.6	2020-07-17	v3.6.5	FAN37046-new-BC10.fastq.gz	82677	3129.7	6066	12.6
FAK66462	BC01	MIN-108	Klebsiella pneumoniae	57.38	>55%	Qiacube	50.4	50-100 ng/μl	FAK66462-original-BC01.fastq	163579	5400.3	9490	9.9	2019-06-07	v3.2.10	FAK66462-new-BC01.fastq.gz	228335	5355.8	9648	13.6
FAK62977	BC02	MIN-126	Klebsiella pneumoniae	56.58	>55%	chloroform extract	34.9	20-50 ng/μl	FAK62977-original-BC02.fastq	205314	4858.1	8300	9.8	09/04019	v3.2.10	FAK62977-new-BC02.fastq.gz	289827	4937.1	8497	13.9
FAK62977	BC04	MIN-102	Klebsiella pneumoniae	57.36	>55%	chloroform extract	690	50-100 ng/μl	FAK62977-original-BC04.fastq	38327	6050.4	10012	9.8	09/04019	v3.2.10	FAK62977-new-BC04.fastq.gz	54105	6285.2	10284	13.8
FAK66462	BC02	MIN-110	Klebsiella pneumoniae	57.21	>55%	Qiacube	27.5	20-50 ng/μl	FAK66462-original-BC02.fastq	324581	5463.4	9813	10	2019-06-07	v3.2.10	FAK66462-new-BC02.fastq.gz	463872	5530.2	10035	13.7
FAK62977	BC08	MIN-089	Klebsiella pneumoniae	57.07	>55%	chloroform extract	530	50-100 ng/μl	FAK62977-original-BC08.fastq	50772	6476.2	10833	9.8	09/04019	v3.2.10	FAK62977-new-BC08.fastq.gz	73127	6684.5	11124	13.8
FAK66462	BC06	MIN-107	Klebsiella pneumoniae	57.14	>55%	Qiacube	35.2	20-50 ng/μl	FAK66462-original-BC06.fastq	117265	3423.8	5845	9.9	2019-06-07	v3.2.10	FAK66462-new-BC06.fastq.gz	170179	3439	5967	13.5
FAK62977	BC11	MIN-070	Escherichia coli	50.62	>38-55%	chloroform extract	144	50-100 ng/μl	FAK62977-original-BC11.fastq	21178	8607	15421	10	09/04019	v3.2.10	FAK62977-new-BC11.fastq.gz	31901	8400	15616	14.1
FAK66462	BC11	MIN-103	Klebsiella pneumoniae	57.26	>55%	Qiacube	31.1	20-50 ng/μl	FAK66462-original-BC11.fastq	97169	3864.2	6612	9.9	2019-06-07	v3.2.10	FAK66462-new-BC11.fastq.gz	149705	3594.7	6740	13.4
FAK62977	BC06	MIN-100	Klebsiella pneumoniae	57.27	>55%	chloroform extract	19	1-20 ng/μl	FAK62977-original-BC06.fastq	47567	5498.2	9662	9.8	09/04019	v3.2.10	FAK62977-new-BC06.fastq.gz	74801	5645.7	9920	13.9
FAK66462	BC03	MIN-109	Klebsiella pneumoniae	57.65	>55%	Qiacube	60.2	50-100 ng/μl	FAK66462-original-BC03.fastq	113306	5016	8735	10	2019-06-07	v3.2.10	FAK66462-new-BC03.fastq.gz	178620	4998	8875	13.6
FAK66462	BC07	MIN-096	Klebsiella pneumoniae	57.13	>55%	Qiacube	33.5	20-50 ng/μl	FAK66462-original-BC07.fastq	164437	6037	10371	10	2019-06-07	v3.2.10	FAK66462-new-BC07.fastq.gz	260377	6061.8	10581	13.5
FAK62977	BC07	MIN-075	Escherichia coli	50.69	>38-55%	chloroform extract	560	50-100 ng/μl	FAK62977-original-BC07.fastq	43883	5604	9437	10	09/04019	v3.2.10	FAK62977-new-BC07.fastq.gz	70232	5751.3	9643	14.2
FAK62977	BC01	MIN-099	Klebsiella pneumoniae	57.18	>55%	chloroform extract	620	50-100 ng/μl	FAK62977-original-BC01.fastq	1306	3484.1	7835	9.4	09/04019	v3.2.10	FAK62977-new-BC01.fastq.gz	2105	1868.6	6210	12.9
FAK62977	BC09	MIN-125	Klebsiella pneumoniae	56.5	>55%	chloroform extract	790	50-100 ng/μl	FAK62977-original-BC09.fastq	16218	5592.5	8884	9.8	09/04019	v3.2.10	FAK62977-new-BC09.fastq.gz	26570	5716.3	9141	13.8
FAK66462	BC05	MIN-105	Klebsiella pneumoniae	57.28	>55%	Qiacube	22.7	20-50 ng/μl	FAK66462-original-BC05.fastq	51419	4140.9	6718	9.8	2019-06-07	v3.2.10	FAK66462-new-BC05.fastq.gz	89036	4156.9	6845	13.4
FAK66462	BC12	MIN-104	Klebsiella pneumoniae	57.29	>55%	Qiacube	35.2	20-50 ng/μl	FAK66462-original-BC12.fastq	54726	3686.6	6199	9.8	2019-06-07	v3.2.10	FAK66462-new-BC12.fastq.gz	95222	3580.2	6267	13.4
FAK66886	BC01	MIN-135	Mycoplasma hominis	26.88	25-38%	EZ1 Advanced XL	0.001	1-20 ng/μl	FAK66886-original-BC01.fastq	11776	396.3	4666	9.1	2019-07-01	v3.2.10	FAK66886-new-BC01.fastq.gz	23250	161.7	176	12.7
FAK62977	BC10	MIN-124	Klebsiella pneumoniae	57.43	>55%	chloroform extract	660	50-100 ng/μl	FAK62977-original-BC10.fastq	8159	7076.5	12930	9.9	09/04019	v3.2.10	FAK62977-new-BC10.fastq.gz	16711	7446.3	13468	13.9
FAK66462	BC10	MIN-101	Klebsiella pneumoniae	57.06	>55%	Qiacube	42.8	20-50 ng/μl	FAK66462-original-BC10.fastq	41995	4143.6	7230	10	2019-06-07	v3.2.10	FAK66462-new-BC10.fastq.gz	86578	4196.6	7268	13.6
										132791	4821.54	8639.18	10.222				138246	4782.71	8677.53	13.138

## Sheet: SupplementaryTable3
Supplementary Table 3 - Short read (SR) assembly metrics
SR assembly	Species	# contigs (>= 0 bp)	# contigs (>= 1000 bp)	# contigs (>= 5000 bp)	# contigs (>= 10000 bp)	# contigs (>= 25000 bp)	# contigs (>= 50000 bp)	Total length (>= 0 bp)	Total length (>= 1000 bp)	Total length (>= 5000 bp)	Total length (>= 10000 bp)	Total length (>= 25000 bp)	Total length (>= 50000 bp)	# contigs	Largest contig	Total length	GC (%)	N50	N75	L50	L75	# N's per 100 kbp
MIN-036	Escherichia coli	148	99	71	61	45	33	5013395	4991581	4929318	4849791	4604855	4146754	119	386646	5005983	50.73	111986	70909	14	27	0
MIN-129	Klebsiella quasipneumoniae	266	123	67	53	42	29	5615113	5567036	5441395	5343380	5166225	4712745	153	513241	5587604	57.51	193681	94490	12	22	0
MIN-005	Acinetobacter baumannii	404	220	108	80	60	23	4253865	4188593	3946128	3744948	3428228	2114657	272	316690	4229728	39.09	47884	28976	24	51	0
MIN-164	Serratia marcescens	92	56	42	39	37	26	5178488	5165110	5130636	5110086	5072720	4708293	67	678635	5172549	59.84	252803	105121	7	16	0
MIN-132	Mycoplasma hominis	6	6	5	5	5	5	698295	698295	693536	693536	693536	693536	6	182564	698295	27.1	166897	108420	2	4	0
MIN-182	Streptococcus agalactiae	45	35	30	25	19	15	2094171	2090899	2081177	2051181	1945588	1796501	37	265054	2092586	35.31	123245	72206	6	12	0
MIN-189	Streptococcus agalactiae	77	66	53	46	35	17	2172679	2168800	2135458	2081390	1889575	1245736	69	109092	2170709	35.73	57911	35409	15	26	0
MIN-198	Ureaplasma parvum	26	15	5	5	4	4	737919	731248	710483	710483	690029	690029	22	382730	737093	25.69	382730	79900	1	3	0
MIN-201	Ureaplasma urealyticum	70	9	6	6	5	5	818910	803907	796954	796954	772978	772978	15	426928	808232	25.64	426928	90597	1	3	0
MIN-040	Escherichia coli	103	64	44	37	32	24	4886055	4871211	4823892	4767636	4687989	4400570	76	326005	4880093	50.68	197980	117589	10	17	0
MIN-049	Escherichia coli	250	153	113	90	57	36	4802989	4770935	4670049	4501214	3961041	3180605	171	216706	4784298	50.73	66110	36705	23	46	0
MIN-010	Acinetobacter baumannii	277	214	137	92	53	18	4081730	4054732	3855408	3524254	2920041	1665669	237	177896	4071861	39.14	41961	22094	27	59	0
MIN-106	Klebsiella pneumoniae	234	173	102	78	58	34	5587312	5560129	5386960	5223492	4897341	3996752	194	233017	5577069	57.03	107397	46143	18	38	0
MIN-160	Salmonella enterica	70	49	37	32	25	20	4737280	4728641	4692159	4659199	4553232	4368148	56	647783	4734020	52.22	294074	144958	6	12	0
MIN-137	Pseudomonas aeruginosa	145	104	76	63	52	40	6526850	6505671	6445714	6357277	6160220	5690325	131	344245	6523450	66.52	169913	83335	14	28	0
MIN-029	Enterobacter asburiae	136	93	68	58	45	32	5004249	4987740	4926124	4857805	4657617	4219020	105	438752	4996635	55.49	119644	71433	12	25	0
MIN-012	Acinetobacter baumannii	318	182	132	100	55	22	3973218	3942684	3812265	3583777	2850445	1723978	194	139843	3951316	39.01	40960	22043	28	60	0
MIN-119	Klebsiella pneumoniae	153	92	66	55	41	27	5389046	5369852	5310835	5236134	5022638	4518996	102	456862	5377353	57.28	218340	71291	9	20	0
MIN-030	Enterobacter hormaechei	159	97	73	61	44	25	5008752	4990860	4934191	4849067	4564035	3886947	107	374671	4998427	54.93	138416	73422	11	23	0
MIN-156	Pseudomonas putida	294	164	119	100	73	45	6090088	6042148	5940464	5797957	5323403	4278110	200	238034	6066361	61.78	77070	46619	26	51	0
MIN-088	Raoultella ornithinolytica	233	202	124	89	63	34	4870263	4852435	4671830	4422102	3988160	2934236	221	152124	4867242	50.63	66370	34389	26	52	0
MIN-073	Escherichia coli	49	20	15	15	12	9	2799706	2791199	2780100	2780100	2728153	2607196	24	571400	2793989	32.72	454178	255776	3	5	0
MIN-169	Staphylococcus aureus	122	89	75	69	58	48	7561893	7549127	7511906	7470181	7261247	6921370	99	472693	7555443	66.88	180606	89278	15	30	0
MIN-021	Burkholderia cenocepacia	76	55	42	39	32	18	2906500	2899819	2864157	2839891	2716583	2188847	58	210641	2902145	32.37	110393	57597	10	18	0
MIN-176	Staphylococcus sciuri	150	94	73	62	42	33	5557962	5539949	5486057	5404932	5091263	4751598	105	443680	5547657	55.48	154720	81245	13	24	0

## Sheet: Supplementary Table 4
Supplementary Table 4 - LR Quast metrics before iterations of polishing (using medaka, and racon for canu)						Filtlong-canu			Nanofilt-canu			Filtlong-flye			Nanofilt-flye			Filtlong-miniasm			Nanofilt-miniasm			Filtlong-raven			Nanofilt-raven
Anonymised isolate ID	Species	GC content (quast hybrid column E)	%GC category	Extraction process	gDNA yield (lab books)	Genome size	No contigs	N50	Genome size	No contigs	N50	Genome size	No contigs	N50	Genome size	No contigs	N50	Genome size	No contigs	N50	Genome size	No contigs	N50	Genome size	No contigs	N50	Genome size	No contigs	N50
MIN-005	Acinetobacter baumannii	39.1	>38-55%	Qiacube	30.6	6733189	59	1288568	6594581	90	3979001	4189571	8	3958633	4223447	8	3970018	5328929	51	1599360	5092534	68	3948935	4388174	12	4032993	4284166	12	3964261
MIN-010	Acinetobacter baumannii	39.18	>38-55%	Qiacube	14.9	5216978	120	2801296	5083157	112	1022307	4257336	4	3819410	4243821	4	3819472	4237160	4	3819929	4232980	4	3816035	4237009	4	3820262	4235751	4	3817289
MIN-012	Acinetobacter baumannii	39.07	>38-55%	Qiacube	12.7	4340935	33	514822	4158641	16	1080768	4039495	5	3873147	4048839	5	3873410	3897314	20	383521	3880190	26	309006	3999750	12	1081005	3969186	15	684438
MIN-021	Burkholderia cenocepacia	66.84	>55%	Qiacube	19.6	8212802	27	3016099	8512688	39	3024695	7592327	4	2996835	7592365	4	2996818	7592579	4	2996949	7612215	4	3016618	7592490	4	2996925	7594445	5	2996862
MIN-029	Enterobacter asburiae	55.46	>55%	Qiacube	27.1	5261984	17	4799551	5277306	28	4799637	5098774	5	4785654	5104702	5	4785753	5063679	5	4785930	5120853	18	4785858	5075071	5	4785869	5083771	6	4579623
MIN-030	Enterobacter hormaechei	54.89	>38-55%	Qiacube	29.6	5361645	36	4444613	5451749	37	4707570	5068051	3	4714888	5068050	3	4714877	5116027	11	4715189	5093571	5	3811055	5060288	3	4715039	5060403	3	4715078
MIN-036	Escherichia coli	50.78	>38-55%	Qiacube	25.8	5846129	122	4211634	6240156	209	3678275	5083473	7	4926702	5110355	7	4927532	5075145	4	4927931	5066898	2	4927915	5075246	4	4927708	5064492	2	4925534
MIN-040	Escherichia coli	50.73	>38-55%	Qiacube	26.7	Failed 6 times	x	x	5119085	6	4677337	4939846	2	4652194	4939949	2	4652294	4940842	2	4653160	4940229	2	4652544	4940182	2	4652505	4939734	2	4652054
MIN-049	Escherichia coli	50.75	>38-55%	Qiacube	33.2	5279260	35	4805348	5317860	45	4778328	4888006	4	4773311	4891168	5	4764898	4900948	3	4773456	4902271	3	4773432	4896169	5	4765001	4895228	5	4773399
MIN-073	Escherichia coli	50.49	>38-55%	chloroform extract	54	5286732	13	4754580	5280055	11	4754629	5070267	6	4744669	5071682	6	4744622	5045821	7	4743260	4972302	6	4743097	4940182	2	4652505	4960669	6	4743502
MIN-088	Klebsiella oxytoca	55.44	>55%	Qiacube	62.1	7013903	129	5416080	6124527	28	5416000	5655987	5	5398118	5643745	6	5398077	5832593	20	4815144	5808623	15	4815007	5624014	4	5398629	5682419	5	4814728
MIN-106	Klebsiella pneumoniae	56.92	>55%	Qiacube	31.9	Failed 6 times	x	x	7663330	140	5323728	5718624	5	5297917	5719984	7	5297915	6935488	255	5298971	6686472	215	5298987	5682520	5	5297249	5703429	6	5299650
MIN-119	Klebsiella pneumoniae	57.19	>55%	Qiacube	42	6231877	136	5124151	6158084	89	5124042	5448920	5	5103045	5449680	5	5103239	5997534	126	5103814	5897403	99	5103693	5437658	5	5104027	5435263	5	5103771
MIN-129	Klebsiella quasipneumoniae	57.41	>55%	Qiacube	88.5	6822344	73	5283626	6960672	108	5283468	5631154	6	5253468	5713979	6	5258393	5693865	5	5258774	5711234	5	5258766	5629351	2	5263524	5620149	4	5253258
MIN-132	Mycoplasma hominis	27.22	25-38%	EZ1 Advanced XL	12.9	512536	12	50385	514765	13	50293	707320	1	707320	707678	1	707678	352783	9	41689	299150	9	39061	585883	10	82353	540297	11	63910
MIN-137	Pseudomonas aeruginosa	66.44	>55%	Qiacube	18	6668687	8	4840014	6750742	10	4840085	6593386	2	6527067	6593311	2	6526982	6605004	5	1690001	6604746	4	3782199	6595061	3	5095049	6526035	1	6526035
MIN-156	Pseudomonas putida	61.69	>55%	Qiacube	46.3	6261350	3	6185595	6372692	8	6185716	6166962	1	6166962	6173061	2	6167082	6167483	1	6167483	6167448	1	6167448	6167116	1	6167116	6166884	1	6166884
MIN-160	Salmonella enterica	52.25	>38-55%	Qiacube	27.8	5271063	19	4745289	5343667	21	4750919	4786280	2	4726555	4786257	2	4726530	4787366	2	4727631	4787369	2	4727637	4731110	3	4726803	4731286	3	4726980
MIN-164	Serratia marcescens	59.8	>55%	Qiacube	33.8	5482956	16	1503339	5719423	19	2442915	5206850	2	5096110	5207163	2	5096432	5194233	2	5097177	5165346	2	5096939	5207216	2	5096589	5207645	2	5096988
MIN-169	Staphylococcus aureus	32.87	25-38%	Qiacube	16.3	Failed 6 times	x	x	1564391	73	25754	2551119	38	91797	2451571	44	81091	130624	6	30746	76243	3	23931	1375010	44	34056	906913	33	31247
MIN-176	Staphylococcus sciuri	32.49	25-38%	Qiacube	13	3114843	9	2947254	3166808	12	2962704	2932648	1	2932648	2932666	1	2932666	2933118	1	2933118	2933203	1	2933203	2933118	1	2933118	2932910	1	2932910
MIN-182	Streptococcus agalactiae	35.56	25-38%	EZ1 Advanced XL	12.2	2434638	14	711429	2463862	13	711397	2140874	1	2140874	2141098	1	2141098	2213447	3	2060155	2212898	3	2059622	2170663	2	2059634	2175397	2	2065797
MIN-189	Streptococcus agalactiae	35.91	25-38%	EZ1 Advanced XL	43.5	2425251	8	2262471	2496902	9	2264869	2239470	1	2239470	2239498	1	2239498	2238167	1	2238167	2239223	1	2239223	2261243	1	2261243	2278035	2	2100201
MIN-198	Ureaplasma parvum	25.46	25-38%	EZ1 Advanced XL	1.04	1011956	20	733537	991996	20	702117	726316	1	726316	726599	1	726599	867896	5	726657	849308	6	726731	893626	3	725862	892505	3	726471
MIN-201	Ureaplasma urealyticum	25.74	25-38%	EZ1 Advanced XL	4	982165	5	832589	869368	2	836810	816458	1	816458	816485	1	816485	816796	1	816796	816894	1	816894	816665	1	816665	816619	1	816619

## Sheet: Supplementary Table 5
Supplementary Table 5 - Sequencing depth and coverage estimates
isolate	Number of reads (after trimming with filtlong)	Number of mapped reads	mean coverageData
MIN-132	1504	1250	9.9025X
MIN-012	13434	13350	14.8003X
MIN-073	14339	14334	30.4662X
MIN-129	31061	31032	34.2238X
MIN-137	31174	31166	32.5151X
MIN-164	31814	31787	44.7567X
MIN-010	32099	32083	36.0473X
MIN-005	35765	35762	44.7486X
MIN-156	37671	37544	51.6137X
MIN-088	51434	51422	74.1885X
MIN-036	54156	54145	40.848X
MIN-201	64176	63983	363.893X
MIN-119	65175	65155	67.4071X
MIN-021	71462	71289	97.6826X
MIN-030	85795	85774	73.2989X
MIN-182	91934	91838	137.7422X
MIN-040	106998	106981	141.1476X
MIN-189	131170	131144	383.2574X
MIN-176	147187	146943	119.8699X
MIN-198	149813	149407	317.8687X
MIN-106	165013	159043	74.345X
MIN-029	165804	165706	116.7983X
MIN-160	266022	265980	146.4696X
MIN-049	268495	268489	143.0064X

## Sheet: Supplementary Table 6
Supplementary Table 6 - Mean SNVs, insertions and deletions for LR assemblies in relation to the unicycler reference
Isolate	GC content	SNVs	Insertions	Deletions
MIN-198	25.46	913.667	469.933	569.933
MIN-201	25.74	454.188	500.75	177.5
MIN-176	32.49	2132.75	646	1194.19
MIN-182	35.56	2930.25	1097.12	1322.12
MIN-189	35.91	745.062	181.438	1041.25
MIN-012	39.07	2564.69	883.625	1109.69
MIN-005	39.1	3986.06	742.188	2054.07
MIN-010	39.18	5040.44	1186.69	1405.19
MIN-073	50.49	806	319.688	858.062
MIN-040	50.73	5303.25	1508.5	1868.81
MIN-049	50.75	500.438	186	553
MIN-036	50.78	3425.62	1000.12	2524.44
MIN-160	52.25	460.688	510.812	96.125
MIN-030	54.89	1469.67	338.667	457.267
MIN-088	55.44	502.188	625.625	161.938
MIN-029	55.46	662.25	580.5	201.688
MIN-106	56.92	3847.25	558.75	1311.42
MIN-119	57.19	2505.12	746.867	2053.25
MIN-129	57.41	6594.81	1723.5	1736.88
MIN-164	59.8	2951.44	634.125	1686.19
MIN-156	61.69	547.25	272.375	860.125
MIN-137	66.44	2037.81	620	1141.69
MIN-021	66.84	469.5	236.688	1090.19

## Sheet: Supplementary Table 7
Supplementary Table 7 - LR metrics comparison for R9 and R10 flow cells
	FAQ06625 (Laptop), R10						FAQ06664 (Mk1C), R10						FAQ23227 (PC), R9.4						Merged -all
Barcode	Number of reads	N50	mean read length	mean read quality	>Q12	%>Q12	Number of reads	N50	mean read length	mean read quality	>Q12	%>Q12	Number of reads	N50	mean read length	mean read quality	>Q12	%>Q12	Number of reads	N50	mean read length	mean read quality	>Q12	%>Q12
BC01.fastq.gz	6572	19808	10386.2	12.3	4012 (61.0%) 44.7Mb	0.61	4709	19033	9818	12.5	3058 (64.9%) 32.4Mb	0.649	21882	20937	10378.1	13	15648 (71.5%) 165.4Mb	0.715	33163	20396	10300.2	12.8	22718 (68.5%) 242.6Mb	0.685
BC02.fastq.gz	13709	15199	7489.7	12.4	8276 (60.4%) 67.1Mb	0.604	9821	15056	7327.8	12.5	6081 (61.9%) 47.3Mb	0.619	40091	15760	7379.2	13.3	29304 (73.1%) 221.6Mb	0.731	63621	15564	7395.1	12.9	43661 (68.6%) 336.0Mb	0.686
BC03.fastq.gz	14552	18009	8842.2	12.5	9168 (63.0%) 86.1Mb	0.63	10340	17213	8392.5	12.5	6634 (64.2%) 60.4Mb	0.642	47599	18404	8470.3	13.3	35001 (73.5%) 303.2Mb	0.735	72491	18155	8533.8	13	50803 (70.1%) 449.7Mb	0.701
BC04.fastq.gz	21350	13863	6860.8	12.4	13138 (61.5%) 97.4Mb	0.615	15491	13568	6757.7	12.5	9723 (62.8%) 71.1Mb	0.628	60926	14478	6783.9	13.2	44367 (72.8%) 305.8Mb	0.728	97767	14211	6796.6	12.9	67228 (68.8%) 474.3Mb	0.688
BC05.fastq.gz	13352	15255	7253.2	12.4	8123 (60.8%) 64.2Mb	0.608	9661	14481	6979.8	12.4	6032 (62.4%) 45.8Mb	0.624	39163	15386	7072.5	13.2	28376 (72.5%) 203.8Mb	0.725	62176	15213	7096.9	12.9	42531 (68.4%) 313.8Mb	0.684
BC06.fastq.gz	21020	11574	6087.6	12.3	12800 (60.9%) 83.9Mb	0.609	15397	11205	5999.2	12.4	9440 (61.3%) 61.3Mb	0.613	58356	11892	6022.9	13.1	42272 (72.4%) 257.5Mb	0.724	94773	11725	6033.4	12.8	64512 (68.1%) 402.7Mb	0.681
BC07.fastq.gz	7638	19475	9239.9	12.4	4674 (61.2%) 46.2Mb	0.612	5363	18868	8960.2	12.5	3383 (63.1%) 33.2Mb	0.631	27482	19659	8826.8	13.1	19564 (71.2%) 176.5Mb	0.712	40483	19499	8922.4	12.9	27621 (68.2%) 255.9Mb	0.682
BC08.fastq.gz	9419	17556	8591.3	12.4	5911 (62.8%) 53.1Mb	0.628	6829	16925	8280.4	12.5	4397 (64.4%) 38.1Mb	0.644	32018	17693	8540.1	13.1	23092 (72.1%) 198.6Mb	0.721	48266	17563	8513.3	12.9	33400 (69.2%) 289.7Mb	0.692
BC09.fastq.gz	7165	19601	10181.8	12.4	4478 (62.5%) 48.0Mb	0.625	5240	19912	10102.3	12.5	3356 (64.0%) 36.2Mb	0.64	23894	20873	10266.9	13.1	17504 (73.3%) 183.1Mb	0.733	36299	20476	10226.4	12.9	25338 (69.8%) 267.4Mb	0.698
BC10.fastq.gz	4240	14747	7231.1	12.3	2553 (60.2%) 19.7Mb	0.602	3065	14245	7053.6	12.4	1878 (61.3%) 14.3Mb	0.613	11854	14742	7172.7	13.1	8653 (73.0%) 64.2Mb	0.73	19159	14645	7166.6	12.8	13084 (68.3%) 98.2Mb	0.683
BC11.fastq.gz	6598	13154	6662.9	12.3	3934 (59.6%) 28.1Mb	0.596	4791	12930	6627.1	12.4	2917 (60.9%) 21.4Mb	0.609	20141	13283	6410.4	13	14103 (70.0%) 92.6Mb	0.7	31530	13205	6496.1	12.8	20954 (66.5%) 142.1Mb	0.665
BC12.fastq.gz	6182	17728	8156.2	12.3	3654 (59.1%) 32.1Mb	0.591	4403	17290	8066.4	12.4	2684 (61.0%) 23.4Mb	0.61	18285	18013	8185.3	13.2	13319 (72.8%) 111.5Mb	0.728	28870	17826	8160.9	12.9	19657 (68.1%) 167.0Mb	0.681
BC13.fastq.gz	16105	17261	8278.4	12.4	9974 (61.9%) 88.3Mb	0.619	11508	16896	8077.3	12.5	7361 (64.0%) 64.1Mb	0.64	49884	17904	8034.9	13.3	36996 (74.2%) 305.4Mb	0.742	77497	17608	8091.8	13	54331 (70.1%) 457.8Mb	0.701
BC14.fastq.gz	7877	14917	5995.5	12.2	4306 (54.7%) 30.5Mb	0.547	5752	14752	5904.9	12.3	3298 (57.3%) 23.3Mb	0.573	25820	15719	5867.6	13.2	18828 (72.9%) 114.6Mb	0.729	39449	15375	5898.5	12.9	26432 (67.0%) 168.4Mb	0.67
BC15.fastq.gz	8535	17196	8209.6	12.3	5037 (59.0%) 45.4Mb	0.59	5894	16719	7907.8	12.4	3634 (61.7%) 31.5Mb	0.617	24337	18185	8087	13	17394 (71.5%) 144.0Mb	0.715	38766	17690	8086.7	12.8	26065 (67.2%) 221.0Mb	0.672
BC16.fastq.gz	15853	11141	5634.5	12.2	8821 (55.6%) 55.9Mb	0.556	11612	11003	5583.5	12.3	6897 (59.4%) 43.0Mb	0.594	43320	11380	5496.2	13.2	31191 (72.0%) 177.2Mb	0.72	70785	11267	5541.5	12.8	46909 (66.3%) 276.1Mb	0.663
BC17.fastq.gz	6760	15468	7201.1	12.3	3903 (57.7%) 31.7Mb	0.577	4813	15925	7161.3	12.3	2861 (59.4%) 23.2Mb	0.594	20611	16454	7037.9	13	14534 (70.5%) 104.6Mb	0.705	32184	16188	7090.6	12.8	21298 (66.2%) 159.4Mb	0.662
BC18.fastq.gz	8804	16460	8212	12.3	5375 (61.1%) 46.1Mb	0.611	6251	15992	7898.7	12.4	3845 (61.5%) 32.8Mb	0.615	28126	16928	8128.2	13.2	20463 (72.8%) 167.2Mb	0.728	43181	16685	8112.1	12.9	29683 (68.7%) 246.2Mb	0.687
BC19.fastq.gz	13510	16061	8582.8	12.4	8449 (62.5%) 76.0Mb	0.625	9800	15481	8261.5	12.5	6266 (63.9%) 55.8Mb	0.639	47364	16569	8180.7	13.2	34319 (72.5%) 283.4Mb	0.725	70674	16325	8268.7	12.9	49034 (69.4%) 415.3Mb	0.694
BC20.fastq.gz	10964	9941	4898.7	12.2	6276 (57.2%) 33.7Mb	0.572	7886	10158	4919.1	12.3	4605 (58.4%) 25.4Mb	0.584	36948	10440	4683.6	13	25680 (69.5%) 123.8Mb	0.695	55798	10290	4759.1	12.7	36561 (65.5%) 182.9Mb	0.655
BC21.fastq.gz	5159	13623	6726.5	12.3	3026 (58.7%) 21.8Mb	0.587	3720	13767	6536.9	12.3	2237 (60.1%) 16.0Mb	0.601	17308	13736	6182.4	13	12085 (69.8%) 76.6Mb	0.698	26187	13726	6339.9	12.8	17348 (66.2%) 114.4Mb	0.662
BC22.fastq.gz	8247	7827	3331.3	12.2	4439 (53.8%) 16.9Mb	0.538	6065	7601	3239.7	12.3	3424 (56.5%) 12.7Mb	0.565	26809	7963	3035	13.1	18903 (70.5%) 59.7Mb	0.705	41121	7867	3124.6	12.8	26766 (65.1%) 89.3Mb	0.651
BC23.fastq.gz	12830	16023	7234.1	12.2	7204 (56.1%) 56.6Mb	0.561	9392	15106	6771.4	12.2	5366 (57.1%) 40.3Mb	0.571	37257	16137	6671.7	13	26006 (69.8%) 179.2Mb	0.698	59479	15948	6808.8	12.7	38576 (64.9%) 276.0Mb	0.649
BC24.fastq.gz	3843	18032	9592.9	12.3	2289 (59.6%) 23.4Mb	0.596	2734	18576	9728.2	12.4	1713 (62.7%) 18.3Mb	0.627	12283	19187	9623.7	13.1	8814 (71.8%) 86.9Mb	0.718	18860	18901	9632.6	12.8	12816 (68.0%) 128.6Mb	0.68
BC25.fastq.gz	2402	17438	7592.4	12.3	1412 (58.8%) 11.9Mb	0.588	1671	16017	6862.3	12.3	972 (58.2%) 7.6Mb	0.582	10560	17218	6834.2	13.1	7496 (71.0%) 52.6Mb	0.71	14633	17148	6961.9	12.9	9880 (67.5%) 72.1Mb	0.675
BC26.fastq.gz	18758	18642	9387.6	12.3	11392 (60.7%) 114.1Mb	0.607	13650	18292	9088	12.5	8678 (63.6%) 85.1Mb	0.636	54829	19213	9393.5	13.2	40039 (73.0%) 380.7Mb	0.73	87237	18946	9344.4	12.9	60109 (68.9%) 579.9Mb	0.689
BC27.fastq.gz	9215	15509	7869.7	12.3	5572 (60.5%) 46.1Mb	0.605	6435	15238	7643.2	12.4	3986 (61.9%) 32.9Mb	0.619	27756	15691	7688.6	13.1	20257 (73.0%) 156.9Mb	0.73	43406	15570	7720.4	12.9	29815 (68.7%) 236.0Mb	0.687
BC28.fastq.gz	24413	16446	8141.3	12.3	14467 (59.3%) 127.0Mb	0.593	17745	16218	7921	12.3	10869 (61.3%) 93.0Mb	0.613	69299	16747	8029.1	13	48927 (70.6%) 400.1Mb	0.706	111457	16577	8036.5	12.7	74263 (66.6%) 620.1Mb	0.666
BC29.fastq.gz	16799	9610	4602.1	12.2	9272 (55.2%) 48.3Mb	0.552	12263	9297	4490.4	12.3	7027 (57.3%) 36.0Mb	0.573	52270	9432	4263.8	13.1	37215 (71.2%) 163.2Mb	0.712	81332	9450	4367.8	12.8	53514 (65.8%) 247.5Mb	0.658
BC30.fastq.gz	23095	12460	5911.6	12.4	13995 (60.6%) 89.3Mb	0.606	16686	12228	5784	12.5	10352 (62.0%) 64.8Mb	0.62	74222	12940	5747.6	13.1	53268 (71.8%) 313.2Mb	0.718	114003	12738	5786.2	12.9	77615 (68.1%) 467.4Mb	0.681
BC31.fastq.gz	10820	22263	10267.1	12.4	6685 (61.8%) 74.2Mb	0.618	7977	20910	9889.3	12.5	5093 (63.8%) 55.4Mb	0.638	33486	22580	10341.5	13.2	24759 (73.9%) 257.6Mb	0.739	52283	22300	10257.1	12.9	36537 (69.9%) 387.2Mb	0.699
BC32.fastq.gz	13587	17701	7672.3	12.3	7921 (58.3%) 67.2Mb	0.583	9816	17394	7474.4	12.4	5898 (60.1%) 48.8Mb	0.601	44242	18386	7555	13.2	32203 (72.8%) 249.1Mb	0.728	67645	18076	7566.9	12.9	46022 (68.0%) 365.1Mb	0.68
BC33.fastq.gz	17965	14064	6812.4	12.4	10945 (60.9%) 81.2Mb	0.609	13169	13630	6550.2	12.5	8306 (63.1%) 59.1Mb	0.631	54963	14623	6598.7	13.3	40413 (73.5%) 271.2Mb	0.735	86097	14373	6635.9	13	59664 (69.3%) 411.5Mb	0.693
BC34.fastq.gz	8515	15152	6600.9	12.2	4799 (56.4%) 36.0Mb	0.564	5956	15385	6467.6	12.3	3425 (57.5%) 25.2Mb	0.575	28224	15718	6377.4	13.1	19950 (70.7%) 131.4Mb	0.707	42695	15554	6434.5	12.8	28174 (66.0%) 192.6Mb	0.66
BC35.fastq.gz	4914	11973	6174.2	12.2	2811 (57.2%) 18.7Mb	0.572	3559	11855	6002.5	12.3	2062 (57.9%) 13.4Mb	0.579	14349	11962	5888.1	13	10257 (71.5%) 61.6Mb	0.715	22822	11947	5967.6	12.7	15130 (66.3%) 93.7Mb	0.663
BC36.fastq.gz	3028	15065	7432.5	12.2	1706 (56.3%) 14.2Mb	0.563	2218	15779	7586.4	12.3	1337 (60.3%) 11.4Mb	0.603	10767	16349	7388.9	13.1	7745 (71.9%) 59.1Mb	0.719	16013	15931	7424.5	12.8	10788 (67.4%) 84.7Mb	0.674
BC37.fastq.gz	18441	13300	6688.1	12.4	11226 (60.9%) 81.1Mb	0.609	13434	13138	6412	12.4	8281 (61.6%) 57.4Mb	0.616	51789	13632	6420.8	13.3	37871 (73.1%) 249.1Mb	0.731	83664	13460	6478.3	12.9	57378 (68.6%) 387.6Mb	0.686
BC38.fastq.gz	7328	13887	6784.4	12.2	4217 (57.5%) 31.5Mb	0.575	5256	12809	6485.7	12.3	3118 (59.3%) 22.4Mb	0.593	24908	13553	6443.4	13	17585 (70.6%) 116.1Mb	0.706	37492	13491	6516	12.7	24920 (66.5%) 170.0Mb	0.665
BC39.fastq.gz	7328	21528	8674	12.1	4016 (54.8%) 40.3Mb	0.548	5355	20701	8269.2	12.2	3043 (56.8%) 29.5Mb	0.568	23626	22144	8617.7	13	16581 (70.2%) 148.6Mb	0.702	36309	21768	8577.6	12.7	23640 (65.1%) 218.4Mb	0.651
BC40.fastq.gz	15015	16951	7397	12.3	8542 (56.9%) 72.6Mb	0.569	10666	16441	7226.9	12.4	6355 (59.6%) 52.7Mb	0.596	42916	17226	7187.4	13.2	31351 (73.1%) 232.5Mb	0.731	68597	17026	7239.5	12.9	46248 (67.4%) 357.8Mb	0.674
BC41.fastq.gz	13919	22191	10296.2	12.3	8350 (60.0%) 93.5Mb	0.6	10073	21593	9869.3	12.4	6204 (61.6%) 66.3Mb	0.616	45762	22488	10079.2	13.1	33113 (72.4%) 338.2Mb	0.724	69754	22321	10092.2	12.9	47667 (68.3%) 497.9Mb	0.683
BC42.fastq.gz	11713	14646	7925.1	12.4	7133 (60.9%) 61.0Mb	0.609	8279	14524	7823.8	12.4	5236 (63.2%) 44.3Mb	0.632	31153	14984	7833.5	13.2	22972 (73.7%) 183.1Mb	0.737	51145	14866	7852.9	12.9	35341 (69.1%) 288.4Mb	0.691
BC43.fastq.gz	30292	15714	8183.2	12.3	18381 (60.7%) 160.5Mb	0.607	22047	15280	8014	12.4	13851 (62.8%) 120.2Mb	0.628	85952	16027	8152.8	13.1	61802 (71.9%) 511.5Mb	0.719	138291	15827	8137.3	12.8	94034 (68.0%) 792.2Mb	0.68
BC44.fastq.gz	19640	13559	6991.2	12.3	11560 (58.9%) 86.1Mb	0.589	14389	13121	6837.3	12.4	8776 (61.0%) 64.5Mb	0.61	58582	13806	6890.6	13	41273 (70.5%) 290.1Mb	0.705	92611	13651	6903.6	12.7	61609 (66.5%) 440.7Mb	0.665
BC45.fastq.gz	10528	12181	6102.2	12.4	6324 (60.1%) 42.1Mb	0.601	7722	11429	5863	12.5	4773 (61.8%) 30.6Mb	0.618	32925	12025	5561.7	13.3	23983 (72.8%) 136.9Mb	0.728	51175	11974	5718.4	13	35080 (68.5%) 209.6Mb	0.685
BC46.fastq.gz	23699	14747	7625.7	12.3	13885 (58.6%) 113.8Mb	0.586	16930	14553	7495.4	12.3	10194 (60.2%) 84.4Mb	0.602	66023	15002	7478.2	13.1	47120 (71.4%) 358.5Mb	0.714	106652	14862	7513.7	12.8	71199 (66.8%) 556.8Mb	0.668
BC47.fastq.gz	8902	11751	5401.2	12.3	5261 (59.1%) 31.2Mb	0.591	6675	11195	5165.6	12.4	4096 (61.4%) 23.6Mb	0.614	27279	12549	5539.1	13.1	19718 (72.3%) 111.3Mb	0.723	42856	12185	5452.3	12.8	29075 (67.8%) 166.1Mb	0.678
BC48.fastq.gz	13164	11805	5909.9	12.4	7840 (59.6%) 50.6Mb	0.596	9336	11695	5750.2	12.4	5704 (61.1%) 36.5Mb	0.611	36324	12327	5710.5	13.3	26651 (73.4%) 155.2Mb	0.734	58824	12089	5761.4	12.9	40195 (68.3%) 242.3Mb	0.683
BC49.fastq.gz	8866	9739	5394.1	12.3	5333 (60.2%) 30.3Mb	0.602	6309	9471	5210.1	12.4	3825 (60.6%) 21.1Mb	0.606	27105	9790	4999.1	13	19104 (70.5%) 97.9Mb	0.705	42280	9730	5113.4	12.8	28262 (66.8%) 149.3Mb	0.668
BC50.fastq.gz	9197	14119	5774.9	12.2	5084 (55.3%) 32.9Mb	0.553	6606	14303	5819.8	12.3	3841 (58.1%) 25.8Mb	0.581	27089	15222	5694.2	13.1	19064 (70.4%) 111.5Mb	0.704	42892	14837	5730.9	12.8	27989 (65.3%) 170.3Mb	0.653
BC51.fastq.gz	13805	17658	9137.2	12.4	8411 (60.9%) 82.7Mb	0.609	9805	16218	8590.3	12.5	6140 (62.6%) 57.1Mb	0.626	41535	17839	8924.8	13.2	30301 (73.0%) 274.4Mb	0.73	65145	17527	8919.5	12.9	44852 (68.8%) 414.2Mb	0.688
BC52.fastq.gz	16618	12942	6022.1	12.3	9637 (58.0%) 63.4Mb	0.58	12014	12400	5793.2	12.3	7211 (60.0%) 45.6Mb	0.6	50634	13301	5897.4	13.2	36512 (72.1%) 220.8Mb	0.721	79266	13106	5907.8	12.8	53360 (67.3%) 329.9Mb	0.673
BC53.fastq.gz	20060	13597	7134.6	12.2	11557 (57.6%) 88.6Mb	0.576	14513	13210	6981.1	12.3	8609 (59.3%) 66.0Mb	0.593	54978	13854	6909.6	13	39033 (71.0%) 275.0Mb	0.71	89551	13688	6971.6	12.7	59199 (66.1%) 429.7Mb	0.661
Average	12307.7	15218.1	7373.31	12.3075		0.591868	8888.51	14849.5	7164.56	12.3887		0.609849	37269.9	15629.2	7188.38	13.1264		0.719491	58466.2	15422	7222.39	12.8415		0.676396
