# Supplementary material for: Comparing Long-Read Assemblers to Explore the Potential of a Sustainable Low-Cost, Low-Infrastructure Approach to Sequence Antimicrobial Resistant Bacteria With Oxford Nanopore Sequencing
Source: Front Microbiol. 2022 Mar 3;13:796465. doi: 10.3389/fmicb.2022.796465 (PMC8928191; doi:10.3389/fmicb.2022.796465)
Supplement: Supplementary file 1 [file Data_Sheet_1.zip › GRAPH&TABLE inventory.xlsx]

## Sheet: Sheet1
Item	Caption
Figure 1	Fig. 1 – A flow diagram summarising the approach and methods taken for the three stages of analysis. (1) – orange; Isolate selection, re-basecalling with Guppy v.5.0.11 and comparison of long read metrics. (2) – green; Repeat hybrid assembly with Unicycler v0.4.9 and re-basecalled long reads as input (-l parameter). (3) – purple; Additional long-read only assembly comparison. ​
Figure 2	Fig. 2 – A flow diagram summarising the dataset, number of exclusions and the number of isolates selected for the two-stage downstream analyses; comparative hybrid assembly (Unicycler) with re-basecalled (Guppy v5.0.11) fastq (n=62/200), and additional comparison with multiple long read assemblers (n=25/200). ​
Figure 3	Fig. 3 – Scatter plots summarising the hybrid assembly metrics and gDNA extraction yield (ng/μl), a-c compares the N50 value against the total genome size, the %GC content and gDNA yield input and graphs d-f compares the number of contigs (over 1,000bp) against the same three variables. ​
Figure 4	Fig. 4 – Box and whisker plots comparing original fastq metrics (purple) with FAST5 reads re-basecalled with Guppy v5.0.11 (green). Three long-read metrics were assessed; number of reads (a-d), the mean read quality (e-h), and the read length N50 value i-l.) In addition to assessing overall mead metrics following re-basecalling (a,c,i), data was grouped into categories for gDNA extraction (b,f,j)…
Figure 5	Fig. 5 – mash distance matrix comparing the hybrid assembly to each long-read only assembly variation for n=23 isolates (MIN-, only isolates where all assemblies were generated were included). The darker (blue) represents a greater genomic distance. The species/genera are indicated on the left.​
Figure 6	Fig. 6 – A schematic to compare Klebsiella ARG detection from the the Unicycler (hybrid) assembly (left), with the short read (SR) assembly (right). The stacked bar graphs (centre) denote the number of LR assemblies with a 100% match to the Unicycler assembly. a) MIN-106 with blaNDM and blaOXA-48-like on the same plasmid, b) MIN-119 with two plasmids both containing blaNDM-1 and c) MIN-129, a K. …
Figure 7	Fig. 7 – A schematic to compare E. coli ARG detection from the the Unicycler (hybrid) assembly (left), with the short read (SR) assembly (right). The stacked bar graphs (centre) denote the number of LR assemblies with a 100% match to the Unicycler assembly. a) MIN-036 with blaNDM-5, blaTEM and blaCTX-M-15 on the same plasmid, b) MIN-040 with tet(X4), mcr-1.1 and blaTEM on the same plasmid, c) MIN…
Figure 8	Fig. 8 – A schematic to compare A. baumannii ARG detection from the the Unicycler (hybrid) assembly (left), with the short read (SR) assembly (right). The stacked bar graphs (centre) denote the number of LR assemblies with a 100% match to the Unicycler assembly. a) MIN-005 with blaNDM located on the chromosome, b) MIN-010 with blaNDM-1 and tet(X3) located on the same plasmid, c) MIN-012 with blaN…
Figure 9	Fig. 9 – A schematic to compare ARG detection from the the Unicycler (hybrid) assembly (left), with the short read (SR) assembly (right). The stacked bar graphs (centre) denote the number of LR assemblies with a 100% match to the Unicycler assembly. a) MIN-137, an P. aeruginosa isolate with blaVIM-28 located on a plasmid, b) an E. asburiae isolate MIN-029 with blaTEM and mcr-10 located on a plasm…
Figure 10	Fig. 10 – A schematic to visualise a) 3’ and 5’ ends of the Canu-based assemblies indicating they have both versions of the UU375 rearrangement versus Unicycler (as well as the adjacent noninverted genes) at the beginning and end of the assembly. PAGKEQ repeat motifs (orange) and primers +226 and -125 (dark and light green, respectively) are shown for context of the small inverted region; b) the …
Supplementary Figure 1	A summary of the long-read assembly combinations used (a) and the additional parameters for each software (b) ​
Supplementary Figure 2	A Sankey diagram linking the origin of ARG (chromosomal or plasmid) to the class of ARG (middle nodes) and the Genera of bacteria. RIF – Rifampicin, ESBL – Extended spectrum b-lactamases, AMI – aminoglycosides, TRI – Trimethoprim, SUL – sulphonamide, COL – colistin, QIU – quinolone, MAC – macrolide, TET – tetracycline, PHE – phenicol, CAR – carbapenemase, OTH – Other, FOS – Fosfomycin, LIN – linc…
Table 1	The bacterial species included in the dataset for analysis (n= 32 different species), the number of each species, and the approximate %GC content based on the original basecalled de novo hybrid assembly.
Table 2	The number of isolates per genera selected for hybrid assembly using Unicycler (v0.4.7 and v0.4.9). The original hybrid assembly uses the original basecalled fastq and the new hybrid genome was generated using Guppy v5.0.11 basecalled reads (from the same fast5 data).
Table 3	Comparison of Quast metrics number of contigs and N50 value between the hybrid assembly (internal reference) and the four assemblers used. Data represents an average of the metrics produced from the Filtlong and Nanofilt assemblies.
Table 4	The mean number of single nucleotide variant (SNVs), insertions and deletions detected from whole genome alignments for each LR assembly against the appropriate Unicycler reference. Data for n=23 isolates represented, isolates where Canu failed were not included in this analysis. Supplementary Table 86 summarises individual isolate data per assembler.
Table 5	Sequence read metrics comparing the recovery yield, mean read quality (Q score) and N50 averages for n=53 GNB isolates sequenced on three different flow cells, and instruments.
Table 6	A cost analysis of MiSeq, Mk1B, & Mk1C sequencing using various flow-cell loads. All pricing in GBP(£) as of August 2021. The precision protocol entails halving reagent volumes from the Nextera library preparation kit's manufacturer-provided SOP and reducing SPRI beads from 22.5µL/sample to 11.5µL/sample. Among 6 suppliers & 17 models of filter tips covering various ranges within 0.5-200µL, only …
Supplementary Table 1	Overall isolate dataset detailing species, extraction, gDNA yield, genome size and original (not via guppy v5.0.11)unicycler hybrid assembly metrics
Supplementary Table 2	Comparison of LR read metriccs following basecalling with Guppy v5.0.11
Supplementary Table 3	Short read (SR) assembly metrics
Supplementary Table 4	LR quast metrics before iterations of polishing (using medaka, and racon for canu)
Supplementary Table 5	Sequencing depth and coverage estimates
Supplementary Table 6	Mean SNVs, insertions and deletions for LR assemblies in relation to the unicycler reference
Supplementary Table 7	LR metrics comparison for R9 and R10 flow cells
